# Supplementary material for: Neuro-computational mechanisms and individual biases in action-outcome learning under moral conflict
Source: Nat Commun. 2023 Mar 6;14:1218. doi: 10.1038/s41467-023-36807-3 (PMC9988878; doi:10.1038/s41467-023-36807-3)
Supplement: Supplementary file 4 — Source Data [file 41467_2023_36807_MOESM4_ESM.xlsx]

## Sheet: Table 1
Participant public ID	sex	age	experiment
53617d89fdf99b715bb0e2a8	m	27	Online
58bdfb5397641c0001f200d9	f	40	Online
58e0d6aaf0ec8a000120b50c	f	39	Online
596f961cfe061d00011e3e03	f	27	Online
59f8868e05d1d60001f1464d	m	40	Online
5aac21406be3fa00013a2a51	f	24	Online
5bf6d2302a901f00012e8cac	f	28	Online
5c10e5c5753adc0001590f2c	f	30	Online
5c754928e621f900163f47d3	m	27	Online
5c8d226f6924b6001081b4f2	m	30	Online
5c8f7f2954e77c001654db64	m	23	Online
5cacd7d9c79ccb0001fb99cc	f	30	Online
5d398380b37ab1000111fac3	f	25	Online
5d68c8aa40524c00189e8ac2	m	29	Online
5d7e6ca9e7d6cc0018914ee9	f	23	Online
5d7f460632ee8a0018dc7502	f	22	Online
5e37fef4d8843b000aeb1b8f	f	29	Online
5e3842b92fdfd2000fc286a4	f	31	Online
5e554641ab5163543d2a5e68	f	26	Online
5e56b4a64a405106502621d5	f	31	Online
5e5e17c97593e912e086c640	m	19	Online
5e66ff8266355b488818b546	m	19	Online
5e7ddcce32be464766f41a9f	f	25	Online
5e82438f753a0e9712fab847	m	26	Online
5e830570cb2a14016d211daf	f	39	Online
5e8346cef38186069077abef	m	29	Online
5e90f9116aeaa70f53e8d0be	f	19	Online
5eb454fa96c34729ea5cebe8	f	28	Online
5ebabd40d9ef2902351e4445	m	19	Online
5ebc08ddd4c47104936833af	f	27	Online
5ebee36dc03b4414949c7b64	f	52	Online
5ec3b9e83f187802a6aa041e	f	23	Online
5ec3e5be68bbf2081da1eba2	m	20	Online
5ec839d3a4474212eeb466fd	m	35	Online
5eca59d552879b0265b950db	f	19	Online
5ee00d770fc66934e2600d81	m	20	Online
5ee38279bac993000cf7dc36	m	22	Online
5ef66717308099348c0b0d77	f	24	Online
5ef8a0b375e30603ebc12510	f	38	Online
5efc09f47de304000887c818	m	20	Online
5eff00434e0633023ab50cd6	f	25	Online
5f019a790e875e2eb1941297	m	21	Online
5f05f1b685012f012ed7520d	f	20	Online
5f0b72a791111646feea88bb	m	19	Online
5f0c3e690df38a030b191944	m	21	Online
5f10d14674af623fdcb0be73	f	19	Online
5f1ea62ffe31fc8813eba0e6	f	19	Online
5f1f459122764312bfbe265e	f	19	Online
5f23525ad6bca511d420f843	m	22	Online
5f2352b4912f8710d7e186c8	m	19	Online
5f2b1ae94aaecd4e99001169	m	33	Online
5f2ec675dc868c27396af845	m	25	Online
5f325435f0fc671a7434cabe	m	24	Online
5f3287b83428cb05746e2214	f	32	Online
5f341b3f18eb122c6c70507e	m	19	Online
5f3444a26880be32a06fa086	m	19	Online
5f3567de0db2f8107f42191e	f	23	Online
5f403abe0ce1231613c2b66a	m	19	Online
5f416e47e5a1d60f8aa64e83	m	20	Online
5f47d860b56e68220cb86be1	m	20	Online
5f4bad079e422605bdd896dd	m	NA	Online
5f4cbdf9f599118d27c21442	f	41	Online
5f4d581516547c15e8bb392e	f	33	Online
5f4e2cd9edde0cb197d6b0b2	f	22	Online
5f4ea48e343f530cbee14cdc	m	23	Online
5f64f12fc0570701c3bfbe7a	f	20	Online
5f69f8bbd80b90021224d35f	m	18	Online
5f6b92d57a2dcc0c0d1882d2	m	18	Online
5f6f611965c55c4d88995234	m	41	Online
5f7130ec20717c7667db4f04	m	30	Online
5f7b240979695406506fb73a	f	19	Online
5f7c2f0be4e7c9000a1163b4	m	39	Online
5f805f32265c9006ad615e2f	f	24	Online
5f8f06786c0b690ec6481f00	f	18	Online
5f928b492e1a3f1a899b0a45	m	27	Online
5f99dc8aa866bf0bf2d60f46	m	18	Online
5f9bce1ae8015340e8701ba1	m	30	Online
5f9bce73f770af3f314336f1	m	30	Online
5fa5e0399421a01a53572f11	f	20	Online
H_C_10		24	fMRI
H_C_11		26	fMRI
H_C_12		52	fMRI
H_C_14		28	fMRI
H_C_15		33	fMRI
H_C_16		30	fMRI
H_C_17		37	fMRI
H_C_21		20	fMRI
H_C_22		25	fMRI
H_C_23		55	fMRI
H_C_24		22	fMRI
H_C_25		20	fMRI
H_C_28		54	fMRI
H_C_29		20	fMRI
H_C_3		26	fMRI
H_C_33		39	fMRI
H_C_34		20	fMRI
H_C_4		27	fMRI
H_C_5		57	fMRI
H_C_8		20	fMRI
H_S_10		29	fMRI
H_S_18		66	fMRI
H_S_24		44	fMRI
H_S_27		44	fMRI
H_S_30		67	fMRI
H_S_31		72	fMRI
H_S_33		59	fMRI

## Sheet: Figure 2A
Figure 2A				subject	sum_prosocial	percentage prosocial	group
		fMRI data		h_c10	56	0.933333	prosocial
				h_c11	14	0.233333	lucrative
				h_c12	30	0.5	neutral
				h_c14	23	0.383333	neutral
				h_c15	53	0.883333	prosocial
				h_c16	31	0.516667	neutral
				h_c17	29	0.483333	neutral
				h_c21	41	0.683333	prosocial
				h_c22	35	0.583333	neutral
				h_c23	46	0.766667	prosocial
				h_c24	29	0.483333	neutral
				h_c25	56	0.933333	prosocial
				h_c28	25	0.416667	neutral
				h_c29	22	0.366667	neutral
				h_c3	43	0.716667	prosocial
				h_c33	35	0.583333	neutral
				h_c34	17	0.283333	lucrative
				h_c4	34	0.566667	neutral
				h_c5	15	0.25	lucrative
				h_c8	49	0.816667	prosocial
				h_s10	51	0.85	prosocial
				h_s18	46	0.766667	prosocial
				h_s24	51	0.85	prosocial
				h_s27	39	0.65	prosocial
				h_s30	33	0.55	neutral
				h_s31	44	0.733333	prosocial
				h_s33	45	0.75	prosocial
		Online data
				53617d89fdf99b715bb0e2a8	26	0.216667	lucrative
				58bdfb5397641c0001f200d9	30	0.25	lucrative
				58e0d6aaf0ec8a000120b50c	79	0.658333	prosocial
				596f961cfe061d00011e3e03	46	0.383333	lucrative
				59f8868e05d1d60001f1464d	59	0.491667	neutral
				5aac21406be3fa00013a2a51	22	0.183333	lucrative
				5bf6d2302a901f00012e8cac	22	0.183333	lucrative
				5c10e5c5753adc0001590f2c	88	0.733333	prosocial
				5c754928e621f900163f47d3	81	0.675	prosocial
				5c8d226f6924b6001081b4f2	46	0.383333	lucrative
				5c8f7f2954e77c001654db64	94	0.783333	prosocial
				5cacd7d9c79ccb0001fb99cc	72	0.6	prosocial
				5d398380b37ab1000111fac3	103	0.858333	prosocial
				5d68c8aa40524c00189e8ac2	13	0.108333	lucrative
				5d7e6ca9e7d6cc0018914ee9	65	0.541667	neutral
				5d7f460632ee8a0018dc7502	63	0.525	neutral
				5e37fef4d8843b000aeb1b8f	73	0.608333	prosocial
				5e3842b92fdfd2000fc286a4	91	0.758333	prosocial
				5e554641ab5163543d2a5e68	76	0.633333	prosocial
				5e56b4a64a405106502621d5	61	0.508333	neutral
				5e5e17c97593e912e086c640	78	0.65	prosocial
				5e66ff8266355b488818b546	101	0.841667	prosocial
				5e7ddcce32be464766f41a9f	40	0.333333	lucrative
				5e82438f753a0e9712fab847	80	0.666667	prosocial
				5e830570cb2a14016d211daf	83	0.691667	prosocial
				5e8346cef38186069077abef	103	0.858333	prosocial
				5e90f9116aeaa70f53e8d0be	41	0.341667	lucrative
				5eb454fa96c34729ea5cebe8	75	0.625	prosocial
				5ebabd40d9ef2902351e4445	73	0.608333	prosocial
				5ebc08ddd4c47104936833af	99	0.825	prosocial
				5ebee36dc03b4414949c7b64	90	0.75	prosocial
				5ec3b9e83f187802a6aa041e	33	0.275	lucrative
				5ec3e5be68bbf2081da1eba2	40	0.333333	lucrative
				5ec839d3a4474212eeb466fd	10	0.0833333	lucrative
				5eca59d552879b0265b950db	99	0.825	prosocial
				5ee00d770fc66934e2600d81	62	0.516667	neutral
				5ee38279bac993000cf7dc36	62	0.516667	neutral
				5ef66717308099348c0b0d77	107	0.891667	prosocial
				5ef8a0b375e30603ebc12510	92	0.766667	prosocial
				5efc09f47de304000887c818	57	0.475	neutral
				5eff00434e0633023ab50cd6	90	0.75	prosocial
				5f019a790e875e2eb1941297	56	0.466667	neutral
				5f05f1b685012f012ed7520d	18	0.15	lucrative
				5f0b72a791111646feea88bb	14	0.116667	lucrative
				5f0c3e690df38a030b191944	55	0.458333	neutral
				5f10d14674af623fdcb0be73	51	0.425	neutral
				5f1ea62ffe31fc8813eba0e6	63	0.525	neutral
				5f1f459122764312bfbe265e	41	0.341667	lucrative
				5f23525ad6bca511d420f843	59	0.491667	neutral
				5f2352b4912f8710d7e186c8	35	0.291667	lucrative
				5f2b1ae94aaecd4e99001169	39	0.325	lucrative
				5f2ec675dc868c27396af845	58	0.483333	neutral
				5f325435f0fc671a7434cabe	62	0.516667	neutral
				5f3287b83428cb05746e2214	41	0.341667	lucrative
				5f341b3f18eb122c6c70507e	19	0.158333	lucrative
				5f3444a26880be32a06fa086	70	0.583333	neutral
				5f3567de0db2f8107f42191e	33	0.275	lucrative
				5f403abe0ce1231613c2b66a	28	0.233333	lucrative
				5f416e47e5a1d60f8aa64e83	84	0.7	prosocial
				5f47d860b56e68220cb86be1	50	0.416667	neutral
				5f4bad079e422605bdd896dd	56	0.466667	neutral
				5f4cbdf9f599118d27c21442	87	0.725	prosocial
				5f4d581516547c15e8bb392e	87	0.725	prosocial
				5f4e2cd9edde0cb197d6b0b2	56	0.466667	neutral
				5f4ea48e343f530cbee14cdc	98	0.816667	prosocial
				5f64f12fc0570701c3bfbe7a	68	0.566667	neutral
				5f69f8bbd80b90021224d35f	89	0.741667	prosocial
				5f6b92d57a2dcc0c0d1882d2	62	0.516667	neutral
				5f6f611965c55c4d88995234	73	0.608333	prosocial
				5f7130ec20717c7667db4f04	37	0.308333	lucrative
				5f7b240979695406506fb73a	60	0.5	neutral
				5f7c2f0be4e7c9000a1163b4	50	0.416667	neutral
				5f805f32265c9006ad615e2f	62	0.516667	neutral
				5f8f06786c0b690ec6481f00	43	0.358333	lucrative
				5f928b492e1a3f1a899b0a45	42	0.35	lucrative
				5f99dc8aa866bf0bf2d60f46	75	0.625	prosocial
				5f9bce1ae8015340e8701ba1	67	0.558333	neutral
				5f9bce73f770af3f314336f1	53	0.441667	neutral
				5fa5e0399421a01a53572f11	55	0.458333	neutral

## Sheet: Figure 2B
trialNr	Group	mean	sd	SE
1	Ambiguous online	0.49359	0.500762	0.0283501
2	Ambiguous online	0.5	0.500803	0.0283524
3	Ambiguous online	0.509615	0.500711	0.0283472
4	Ambiguous online	0.49359	0.500762	0.0283501
5	Ambiguous online	0.509615	0.500711	0.0283472
6	Ambiguous online	0.503205	0.500793	0.0283518
7	Ambiguous online	0.477564	0.500299	0.0283238
8	Ambiguous online	0.525641	0.500144	0.0283151
9	Ambiguous online	0.464744	0.499557	0.0282818
10	Ambiguous online	0.464744	0.499557	0.0282818
1	Considerate online	0.474138	0.50005	0.0268055
2	Considerate online	0.606322	0.489268	0.0262275
3	Considerate online	0.683908	0.465619	0.0249598
4	Considerate online	0.729885	0.444658	0.0238362
5	Considerate online	0.741379	0.438507	0.0235065
6	Considerate online	0.770115	0.421365	0.0225875
7	Considerate online	0.804598	0.397081	0.0212858
8	Considerate online	0.810345	0.392593	0.0210452
9	Considerate online	0.804598	0.397081	0.0212858
10	Considerate online	0.816092	0.387967	0.0207972
1	Lucrative online	0.458333	0.499128	0.0294114
2	Lucrative online	0.368056	0.483116	0.0284679
3	Lucrative online	0.270833	0.445164	0.0262315
4	Lucrative online	0.274306	0.44694	0.0263362
5	Lucrative online	0.243056	0.429675	0.0253188
6	Lucrative online	0.208333	0.406823	0.0239723
7	Lucrative online	0.197917	0.399123	0.0235185
8	Lucrative online	0.215278	0.41173	0.0242614
9	Lucrative online	0.204861	0.404303	0.0238238
10	Lucrative online	0.194444	0.396461	0.0233617
1	Ambiguous fmri	0.530303	0.502905	0.0619034
2	Ambiguous fmri	0.454545	0.501745	0.0617606
3	Ambiguous fmri	0.484848	0.5036	0.0619889
4	Ambiguous fmri	0.454545	0.501745	0.0617606
5	Ambiguous fmri	0.560606	0.500117	0.0615601
6	Ambiguous fmri	0.484848	0.5036	0.0619889
7	Ambiguous fmri	0.484848	0.5036	0.0619889
8	Ambiguous fmri	0.530303	0.502905	0.0619034
9	Ambiguous fmri	0.5	0.503831	0.0620174
10	Ambiguous fmri	0.454545	0.501745	0.0617606
1	Considerate fmri	0.602564	0.492535	0.0557686
2	Considerate fmri	0.730769	0.446431	0.0505484
3	Considerate fmri	0.769231	0.424052	0.0480144
4	Considerate fmri	0.807692	0.396664	0.0449134
5	Considerate fmri	0.820513	0.386244	0.0437335
6	Considerate fmri	0.858974	0.350301	0.0396638
7	Considerate fmri	0.782051	0.415525	0.0470489
8	Considerate fmri	0.871795	0.336482	0.0380991
9	Considerate fmri	0.820513	0.386244	0.0437335
10	Considerate fmri	0.884615	0.321553	0.0364088
1	Lucrative fmri	0.5	0.514496	0.121268
2	Lucrative fmri	0.222222	0.427793	0.100832
3	Lucrative fmri	0.222222	0.427793	0.100832
4	Lucrative fmri	0.222222	0.427793	0.100832
5	Lucrative fmri	0.333333	0.485071	0.114332
6	Lucrative fmri	0.444444	0.51131	0.120517
7	Lucrative fmri	0.166667	0.383482	0.0903877
8	Lucrative fmri	0.222222	0.427793	0.100832
9	Lucrative fmri	0.166667	0.383482	0.0903877
10	Lucrative fmri	0.0555556	0.235702	0.0555556

## Sheet: Figure 3A
	Conflict	Conflict	Conflict	Conflict	Conflict
sub	money1	shock1	money2	shock2	group
53617d89fdf99b715bb0e2a8	25	40.25	74.25	59.75	Lucrative
58bdfb5397641c0001f200d9	29.5	40	73.75	72	Lucrative
58e0d6aaf0ec8a000120b50c	50.25	44.25	51.75	50.75	Considerate
596f961cfe061d00011e3e03	15	24	74.75	81	Lucrative
59f8868e05d1d60001f1464d	62.75	63.75	49.25	36.5	Ambiguous
5aac21406be3fa00013a2a51	22.5	30	77.5	70	Lucrative
5bf6d2302a901f00012e8cac	42.75	42.75	61.25	61.5	Lucrative
5c10e5c5753adc0001590f2c	57.75	43.5	52	67	Considerate
5c754928e621f900163f47d3	52.75	32	54.75	71.75	Considerate
5c8d226f6924b6001081b4f2	43.25	45.25	59.25	55	Lucrative
5c8f7f2954e77c001654db64	31.25	36.25	62.5	73.75	Considerate
5cacd7d9c79ccb0001fb99cc	42.5	24	59.75	71.75	Considerate
5d398380b37ab1000111fac3	20	14.75	55.75	59	Considerate
5d68c8aa40524c00189e8ac2	22.5	52.5	80	80	Lucrative
5d7e6ca9e7d6cc0018914ee9	44	57	52	56.75	Ambiguous
5d7f460632ee8a0018dc7502	32.25	38.75	54	58.75	Ambiguous
5e37fef4d8843b000aeb1b8f	38	65.75	64	80.75	Considerate
5e3842b92fdfd2000fc286a4	47.5	25.25	49.5	77.75	Considerate
5e554641ab5163543d2a5e68	40	46.25	66	62.5	Considerate
5e56b4a64a405106502621d5	26	27	80	84.25	Ambiguous
5e5e17c97593e912e086c640	37.25	44.75	57.75	71	Considerate
5e66ff8266355b488818b546	27.5	18.25	72.25	76.5	Considerate
5e7ddcce32be464766f41a9f	38.75	49.75	50	59.75	Lucrative
5e82438f753a0e9712fab847	28.75	18.25	77.75	83.5	Considerate
5e830570cb2a14016d211daf	41	43.25	59.25	69	Considerate
5e8346cef38186069077abef	40	20	60	80	Considerate
5e90f9116aeaa70f53e8d0be	66.25	67.75	53	60.5	Lucrative
5eb454fa96c34729ea5cebe8	47.75	40	51	62	Considerate
5ebabd40d9ef2902351e4445	48.5	28	50.75	68.5	Considerate
5ebc08ddd4c47104936833af	31.5	29	52.5	53.75	Considerate
5ebee36dc03b4414949c7b64	61.25	37.75	57.25	77	Considerate
5ec3b9e83f187802a6aa041e	20	39.25	81.5	72.25	Lucrative
5ec3e5be68bbf2081da1eba2	28.25	53.75	78.75	56.25	Lucrative
5ec839d3a4474212eeb466fd	36.75	20.25	80.75	78.5	Lucrative
5eca59d552879b0265b950db	57.25	43.75	66	73.5	Considerate
5ee00d770fc66934e2600d81	48.75	28.75	57.75	83.25	Ambiguous
5ee38279bac993000cf7dc36	39.25	31.25	76.75	67.75	Ambiguous
5ef66717308099348c0b0d77	59	13.75	54.5	89	Considerate
5ef8a0b375e30603ebc12510	32.25	22.25	66.25	70.5	Considerate
5efc09f47de304000887c818	27.5	15	72.5	85	Ambiguous
5eff00434e0633023ab50cd6	14	12.75	69.75	75.5	Considerate
5f019a790e875e2eb1941297	41.25	47.5	57.5	62.5	Ambiguous
5f05f1b685012f012ed7520d	43.5	38.5	69.75	68.5	Lucrative
5f0b72a791111646feea88bb	42	47.5	60.5	59.5	Lucrative
5f0c3e690df38a030b191944	56.25	63	61	65.5	Ambiguous
5f10d14674af623fdcb0be73	53	44	59.75	62.75	Ambiguous
5f1ea62ffe31fc8813eba0e6	36	43.75	56	70.5	Ambiguous
5f1f459122764312bfbe265e	38.25	54	61	51.75	Lucrative
5f23525ad6bca511d420f843	60	56	47	46.75	Ambiguous
5f2352b4912f8710d7e186c8	35.75	37	72	71.75	Lucrative
5f2b1ae94aaecd4e99001169	25.25	16.5	81	81.5	Lucrative
5f2ec675dc868c27396af845	33.5	58.75	64.5	75.25	Ambiguous
5f325435f0fc671a7434cabe	18.5	24.75	71.75	75.25	Ambiguous
5f3287b83428cb05746e2214	55.75	59	68.75	70.75	Lucrative
5f341b3f18eb122c6c70507e	50.75	48.75	83.25	67.25	Lucrative
5f3444a26880be32a06fa086	41.75	35	63	67.25	Ambiguous
5f3567de0db2f8107f42191e	26.5	27.25	74.75	78.25	Lucrative
5f403abe0ce1231613c2b66a	35	40	65	60	Lucrative
5f416e47e5a1d60f8aa64e83	42.5	57.5	58.75	57.5	Considerate
5f47d860b56e68220cb86be1	38.5	31.25	70.25	73.5	Ambiguous
5f4bad079e422605bdd896dd	37.25	49.25	66.5	70.5	Ambiguous
5f4cbdf9f599118d27c21442	28	50	66.5	66	Considerate
5f4d581516547c15e8bb392e	19.25	23.5	77.25	83.5	Considerate
5f4e2cd9edde0cb197d6b0b2	33.75	49.75	38.5	70	Ambiguous
5f4ea48e343f530cbee14cdc	20.75	27.75	68.25	76.25	Considerate
5f64f12fc0570701c3bfbe7a	28.5	55.25	69.5	61.75	Ambiguous
5f69f8bbd80b90021224d35f	65	18.5	61.75	85.75	Considerate
5f6b92d57a2dcc0c0d1882d2	35	35	70	60	Ambiguous
5f6f611965c55c4d88995234	31.25	27	64.25	66.25	Considerate
5f7130ec20717c7667db4f04	33.25	35.75	72.5	74	Lucrative
5f7b240979695406506fb73a	43.25	27.25	81.75	79	Ambiguous
5f7c2f0be4e7c9000a1163b4	37.25	43.75	70.5	65.5	Ambiguous
5f805f32265c9006ad615e2f	35	32	81	76.25	Ambiguous
5f8f06786c0b690ec6481f00	17.5	12.5	82.5	87.5	Lucrative
5f928b492e1a3f1a899b0a45	41.25	55	82.5	62.5	Lucrative
5f99dc8aa866bf0bf2d60f46	44	33.5	51.75	71.75	Considerate
5f9bce1ae8015340e8701ba1	66	68.25	66.75	65.75	Ambiguous
5f9bce73f770af3f314336f1	64.75	72	77	70.5	Ambiguous
5fa5e0399421a01a53572f11	16.25	26.25	60.5	77.75	Ambiguous

## Sheet: Figure 3B
	NoConflict	NoConflict	NoConflict	NoConflict	NoConflict
sub	money1	shock1	money2	shock2	group
53617d89fdf99b715bb0e2a8	82.5	29	24	51.5	Lucrative
58bdfb5397641c0001f200d9	77.25	40.75	25.25	62.5	Lucrative
58e0d6aaf0ec8a000120b50c	76.5	30	31.75	68.75	Considerate
596f961cfe061d00011e3e03	81.5	31.25	15.25	60.5	Lucrative
59f8868e05d1d60001f1464d	82.5	26	39.25	75.25	Ambiguous
5aac21406be3fa00013a2a51	75	38.75	25	43.75	Lucrative
5bf6d2302a901f00012e8cac	63.75	53.25	34.75	49.75	Lucrative
5c10e5c5753adc0001590f2c	54.5	43.25	55.25	63.5	Considerate
5c754928e621f900163f47d3	95.25	17.5	22	87.5	Considerate
5c8d226f6924b6001081b4f2	65.25	39.5	46.25	72.5	Lucrative
5c8f7f2954e77c001654db64	76.25	20	46.25	65	Considerate
5cacd7d9c79ccb0001fb99cc	65	23.75	39.5	52.5	Considerate
5d398380b37ab1000111fac3	32.5	13.5	57	58.25	Considerate
5d68c8aa40524c00189e8ac2	82.5	20	42.5	50	Lucrative
5d7e6ca9e7d6cc0018914ee9	62.5	33	47.5	73.25	Ambiguous
5d7f460632ee8a0018dc7502	61.75	34.75	47	52	Ambiguous
5e37fef4d8843b000aeb1b8f	94.75	17.25	20.25	83	Considerate
5e3842b92fdfd2000fc286a4	54.5	18.75	51.25	82.5	Considerate
5e554641ab5163543d2a5e68	63	38.25	39.25	59.75	Considerate
5e56b4a64a405106502621d5	82.5	32.75	28	70.5	Ambiguous
5e5e17c97593e912e086c640	79.5	19	32.5	67.5	Considerate
5e66ff8266355b488818b546	67.5	27	34.5	75.25	Considerate
5e7ddcce32be464766f41a9f	66	63.25	37.25	35.25	Lucrative
5e82438f753a0e9712fab847	78.75	31	28	80.5	Considerate
5e830570cb2a14016d211daf	60.5	43.25	59.5	56.75	Considerate
5e8346cef38186069077abef	60	27.5	42.5	72.5	Considerate
5e90f9116aeaa70f53e8d0be	66.75	49	55.5	53.75	Lucrative
5eb454fa96c34729ea5cebe8	76	20.25	17.5	74	Considerate
5ebabd40d9ef2902351e4445	60.25	28	43.75	63.75	Considerate
5ebc08ddd4c47104936833af	63.5	29.25	41.75	62	Considerate
5ebee36dc03b4414949c7b64	64.5	38	69.25	86	Considerate
5ec3b9e83f187802a6aa041e	82.75	28.75	25.75	63.75	Lucrative
5ec3e5be68bbf2081da1eba2	81.25	30	24.5	73.75	Lucrative
5ec839d3a4474212eeb466fd	81.25	45.25	28	55.5	Lucrative
5eca59d552879b0265b950db	77.25	18.5	44.75	69	Considerate
5ee00d770fc66934e2600d81	87.75	30.25	20	75.25	Ambiguous
5ee38279bac993000cf7dc36	61	31.75	43.75	61.5	Ambiguous
5ef66717308099348c0b0d77	69.25	31	42.5	85.25	Considerate
5ef8a0b375e30603ebc12510	62	24.75	44.25	60.5	Considerate
5efc09f47de304000887c818	75	25	25	73.75	Ambiguous
5eff00434e0633023ab50cd6	66.25	11	45.25	83.75	Considerate
5f019a790e875e2eb1941297	72.75	39.25	36.25	61.5	Ambiguous
5f05f1b685012f012ed7520d	80	37.5	33.25	63.5	Lucrative
5f0b72a791111646feea88bb	80.5	20.75	47.25	60.75	Lucrative
5f0c3e690df38a030b191944	81	35.75	45.5	57.25	Ambiguous
5f10d14674af623fdcb0be73	75.75	38.25	27.75	43.25	Ambiguous
5f1ea62ffe31fc8813eba0e6	77.75	65.75	35	30	Ambiguous
5f1f459122764312bfbe265e	58.5	39.5	43.5	58.5	Lucrative
5f23525ad6bca511d420f843	71	45.25	32.5	40.75	Ambiguous
5f2352b4912f8710d7e186c8	64.5	30.5	38.25	57.75	Lucrative
5f2b1ae94aaecd4e99001169	69	25	43.75	76.75	Lucrative
5f2ec675dc868c27396af845	74	40.5	26.5	59.75	Ambiguous
5f325435f0fc671a7434cabe	65	22	46.75	63.25	Ambiguous
5f3287b83428cb05746e2214	76.75	75.5	41.5	39	Lucrative
5f341b3f18eb122c6c70507e	88	71.75	19.5	25.5	Lucrative
5f3444a26880be32a06fa086	71.5	21.25	29	67.75	Ambiguous
5f3567de0db2f8107f42191e	68	28	39	38.5	Lucrative
5f403abe0ce1231613c2b66a	57.5	65	42.5	35	Lucrative
5f416e47e5a1d60f8aa64e83	67.5	37.5	48.75	55	Considerate
5f47d860b56e68220cb86be1	77.5	31.5	25	60.25	Ambiguous
5f4bad079e422605bdd896dd	34	36.75	75.75	58	Ambiguous
5f4cbdf9f599118d27c21442	61	34.5	33.25	71	Considerate
5f4d581516547c15e8bb392e	88.5	19.25	19.25	43	Considerate
5f4e2cd9edde0cb197d6b0b2	68.25	40.75	29.25	67.75	Ambiguous
5f4ea48e343f530cbee14cdc	86	20.25	42	75	Considerate
5f64f12fc0570701c3bfbe7a	78	33	29.5	67.5	Ambiguous
5f69f8bbd80b90021224d35f	77.75	12	53.5	85	Considerate
5f6b92d57a2dcc0c0d1882d2	90	25	15	80	Ambiguous
5f6f611965c55c4d88995234	53.5	30	44	80.75	Considerate
5f7130ec20717c7667db4f04	70	54.75	23	43.75	Lucrative
5f7b240979695406506fb73a	61	42.75	53.75	70	Ambiguous
5f7c2f0be4e7c9000a1163b4	46.5	56.25	69.75	59.5	Ambiguous
5f805f32265c9006ad615e2f	81.75	26.25	31.25	71.75	Ambiguous
5f8f06786c0b690ec6481f00	80	25	20	82.5	Lucrative
5f928b492e1a3f1a899b0a45	77.5	30	12.5	60	Lucrative
5f99dc8aa866bf0bf2d60f46	61.75	20	50.75	81.5	Considerate
5f9bce1ae8015340e8701ba1	79	77	83.5	81.5	Ambiguous
5f9bce73f770af3f314336f1	68.25	63.5	69	68	Ambiguous
5fa5e0399421a01a53572f11	84.75	21.25	20.75	67.5	Ambiguous

## Sheet: Figure 3C-D
group	Conflict Symb1M	Conflict Symb2M	Conflict Symb1S	Conflict Symb2S	NoConflict Symb1M	NoConflict Symb2M	NoConflict Symb1S	NoConflict Symb2S	ConflictSymb1-2 M	ConflictSymb1-2 S	NOConflictSymb1-2 M	NOConflictSymb1-2 S
Considerate	50.25	51.75	44.25	50.75	76.5	31.75	30	68.75	-1.5	-6.5	44.75	-38.75
Considerate	57.75	52	43.5	67	54.5	55.25	43.25	63.5	5.75	-23.5	-0.75	-20.25
Considerate	52.75	54.75	32	71.75	95.25	22	17.5	87.5	-2	-39.75	73.25	-70
Considerate	31.25	62.5	36.25	73.75	76.25	46.25	20	65	-31.25	-37.5	30	-45
Considerate	42.5	59.75	24	71.75	65	39.5	23.75	52.5	-17.25	-47.75	25.5	-28.75
Considerate	20	55.75	14.75	59	32.5	57	13.5	58.25	-35.75	-44.25	-24.5	-44.75
Considerate	38	64	65.75	80.75	94.75	20.25	17.25	83	-26	-15	74.5	-65.75
Considerate	47.5	49.5	25.25	77.75	54.5	51.25	18.75	82.5	-2	-52.5	3.25	-63.75
Considerate	40	66	46.25	62.5	63	39.25	38.25	59.75	-26	-16.25	23.75	-21.5
Considerate	37.25	57.75	44.75	71	79.5	32.5	19	67.5	-20.5	-26.25	47	-48.5
Considerate	27.5	72.25	18.25	76.5	67.5	34.5	27	75.25	-44.75	-58.25	33	-48.25
Considerate	28.75	77.75	18.25	83.5	78.75	28	31	80.5	-49	-65.25	50.75	-49.5
Considerate	41	59.25	43.25	69	60.5	59.5	43.25	56.75	-18.25	-25.75	1	-13.5
Considerate	40	60	20	80	60	42.5	27.5	72.5	-20	-60	17.5	-45
Considerate	47.75	51	40	62	76	17.5	20.25	74	-3.25	-22	58.5	-53.75
Considerate	48.5	50.75	28	68.5	60.25	43.75	28	63.75	-2.25	-40.5	16.5	-35.75
Considerate	31.5	52.5	29	53.75	63.5	41.75	29.25	62	-21	-24.75	21.75	-32.75
Considerate	61.25	57.25	37.75	77	64.5	69.25	38	86	4	-39.25	-4.75	-48
Considerate	57.25	66	43.75	73.5	77.25	44.75	18.5	69	-8.75	-29.75	32.5	-50.5
Considerate	59	54.5	13.75	89	69.25	42.5	31	85.25	4.5	-75.25	26.75	-54.25
Considerate	32.25	66.25	22.25	70.5	62	44.25	24.75	60.5	-34	-48.25	17.75	-35.75
Considerate	14	69.75	12.75	75.5	66.25	45.25	11	83.75	-55.75	-62.75	21	-72.75
Considerate	42.5	58.75	57.5	57.5	67.5	48.75	37.5	55	-16.25	0	18.75	-17.5
Considerate	28	66.5	50	66	61	33.25	34.5	71	-38.5	-16	27.75	-36.5
Considerate	19.25	77.25	23.5	83.5	88.5	19.25	19.25	43	-58	-60	69.25	-23.75
Considerate	20.75	68.25	27.75	76.25	86	42	20.25	75	-47.5	-48.5	44	-54.75
Considerate	65	61.75	18.5	85.75	77.75	53.5	12	85	3.25	-67.25	24.25	-73
Considerate	31.25	64.25	27	66.25	53.5	44	30	80.75	-33	-39.25	9.5	-50.75
Considerate	44	51.75	33.5	71.75	61.75	50.75	20	81.5	-7.75	-38.25	11	-61.5
Lucrative	25	74.25	40.25	59.75	82.5	24	29	51.5	-49.25	-19.5	58.5	-22.5
Lucrative	29.5	73.75	40	72	77.25	25.25	40.75	62.5	-44.25	-32	52	-21.75
Lucrative	15	74.75	24	81	81.5	15.25	31.25	60.5	-59.75	-57	66.25	-29.25
Lucrative	22.5	77.5	30	70	75	25	38.75	43.75	-55	-40	50	-5
Lucrative	42.75	61.25	42.75	61.5	63.75	34.75	53.25	49.75	-18.5	-18.75	29	3.5
Lucrative	43.25	59.25	45.25	55	65.25	46.25	39.5	72.5	-16	-9.75	19	-33
Lucrative	22.5	80	52.5	80	82.5	42.5	20	50	-57.5	-27.5	40	-30
Lucrative	38.75	50	49.75	59.75	66	37.25	63.25	35.25	-11.25	-10	28.75	28
Lucrative	66.25	53	67.75	60.5	66.75	55.5	49	53.75	13.25	7.25	11.25	-4.75
Lucrative	20	81.5	39.25	72.25	82.75	25.75	28.75	63.75	-61.5	-33	57	-35
Lucrative	28.25	78.75	53.75	56.25	81.25	24.5	30	73.75	-50.5	-2.5	56.75	-43.75
Lucrative	36.75	80.75	20.25	78.5	81.25	28	45.25	55.5	-44	-58.25	53.25	-10.25
Lucrative	43.5	69.75	38.5	68.5	80	33.25	37.5	63.5	-26.25	-30	46.75	-26
Lucrative	42	60.5	47.5	59.5	80.5	47.25	20.75	60.75	-18.5	-12	33.25	-40
Lucrative	38.25	61	54	51.75	58.5	43.5	39.5	58.5	-22.75	2.25	15	-19
Lucrative	35.75	72	37	71.75	64.5	38.25	30.5	57.75	-36.25	-34.75	26.25	-27.25
Lucrative	25.25	81	16.5	81.5	69	43.75	25	76.75	-55.75	-65	25.25	-51.75
Lucrative	55.75	68.75	59	70.75	76.75	41.5	75.5	39	-13	-11.75	35.25	36.5
Lucrative	50.75	83.25	48.75	67.25	88	19.5	71.75	25.5	-32.5	-18.5	68.5	46.25
Lucrative	26.5	74.75	27.25	78.25	68	39	28	38.5	-48.25	-51	29	-10.5
Lucrative	35	65	40	60	57.5	42.5	65	35	-30	-20	15	30
Lucrative	33.25	72.5	35.75	74	70	23	54.75	43.75	-39.25	-38.25	47	11
Lucrative	17.5	82.5	12.5	87.5	80	20	25	82.5	-65	-75	60	-57.5
Lucrative	41.25	82.5	55	62.5	77.5	12.5	30	60	-41.25	-7.5	65	-30
Ambiguos	62.75	49.25	63.75	36.5	82.5	39.25	26	75.25	13.5	27.25	43.25	-49.25
Ambiguos	44	52	57	56.75	62.5	47.5	33	73.25	-8	0.25	15	-40.25
Ambiguos	32.25	54	38.75	58.75	61.75	47	34.75	52	-21.75	-20	14.75	-17.25
Ambiguos	26	80	27	84.25	82.5	28	32.75	70.5	-54	-57.25	54.5	-37.75
Ambiguos	48.75	57.75	28.75	83.25	87.75	20	30.25	75.25	-9	-54.5	67.75	-45
Ambiguos	39.25	76.75	31.25	67.75	61	43.75	31.75	61.5	-37.5	-36.5	17.25	-29.75
Ambiguos	27.5	72.5	15	85	75	25	25	73.75	-45	-70	50	-48.75
Ambiguos	41.25	57.5	47.5	62.5	72.75	36.25	39.25	61.5	-16.25	-15	36.5	-22.25
Ambiguos	56.25	61	63	65.5	81	45.5	35.75	57.25	-4.75	-2.5	35.5	-21.5
Ambiguos	53	59.75	44	62.75	75.75	27.75	38.25	43.25	-6.75	-18.75	48	-5
Ambiguos	36	56	43.75	70.5	77.75	35	65.75	30	-20	-26.75	42.75	35.75
Ambiguos	60	47	56	46.75	71	32.5	45.25	40.75	13	9.25	38.5	4.5
Ambiguos	33.5	64.5	58.75	75.25	74	26.5	40.5	59.75	-31	-16.5	47.5	-19.25
Ambiguos	18.5	71.75	24.75	75.25	65	46.75	22	63.25	-53.25	-50.5	18.25	-41.25
Ambiguos	41.75	63	35	67.25	71.5	29	21.25	67.75	-21.25	-32.25	42.5	-46.5
Ambiguos	38.5	70.25	31.25	73.5	77.5	25	31.5	60.25	-31.75	-42.25	52.5	-28.75
Ambiguos	37.25	66.5	49.25	70.5	34	75.75	36.75	58	-29.25	-21.25	-41.75	-21.25
Ambiguos	33.75	38.5	49.75	70	68.25	29.25	40.75	67.75	-4.75	-20.25	39	-27
Ambiguos	28.5	69.5	55.25	61.75	78	29.5	33	67.5	-41	-6.5	48.5	-34.5
Ambiguos	35	70	35	60	90	15	25	80	-35	-25	75	-55
Ambiguos	43.25	81.75	27.25	79	61	53.75	42.75	70	-38.5	-51.75	7.25	-27.25
Ambiguos	37.25	70.5	43.75	65.5	46.5	69.75	56.25	59.5	-33.25	-21.75	-23.25	-3.25
Ambiguos	35	81	32	76.25	81.75	31.25	26.25	71.75	-46	-44.25	50.5	-45.5
Ambiguos	66	66.75	68.25	65.75	79	83.5	77	81.5	-0.75	2.5	-4.5	-4.5
Ambiguos	64.75	77	72	70.5	68.25	69	63.5	68	-12.25	1.5	-0.75	-4.5
Ambiguos	16.25	60.5	26.25	77.75	84.75	20.75	21.25	67.5	-44.25	-51.5	64	-46.25

## Sheet: Figure 3E
Private_ID	group	diffm2_m1	diffs2_s1	percentage.considerate choices	s2_s1_m2_m1
2193348	Lucrative	59.75	57	0.383333	-2.75
2193618	Lucrative	11.25	10	0.333333	-1.25
2193620	Ambiguous	8	-0.25	0.541667	-8.25
2193663	Lucrative	-13.25	-7.25	0.341667	6
2193665	Ambiguous	6.75	18.75	0.425	12
2193771	Considerate	-5.75	23.5	0.733333	29.25
2193784	Lucrative	55	40	0.183333	-15
2193813	Lucrative	48.25	51	0.275	2.75
2193831	Ambiguous	46	44.25	0.516667	-1.75
2193922	Considerate	38.5	16	0.725	-22.5
2193928	Considerate	2	52.5	0.758333	50.5
2193930	Considerate	21	24.75	0.825	3.75
2193975	Ambiguous	38.5	51.75	0.5	13.25
2193976	Considerate	26	16.25	0.633333	-9.75
2193978	Considerate	-4.5	75.25	0.891667	79.75
2194048	Ambiguous	4.75	20.25	0.466667	15.5
2194050	Lucrative	44.25	32	0.25	-12.25
2194055	Considerate	8.75	29.75	0.825	21
2194060	Considerate	-4	39.25	0.75	43.25
2194773	Considerate	34	48.25	0.766667	14.25
2195224	Considerate	17.25	47.75	0.6	30.5
2196428	Lucrative	61.5	33	0.275	-28.5
2286908	Considerate	2	39.75	0.675	37.75
2286919	Ambiguous	45	70	0.475	25
2287023	Considerate	16.25	0	0.7	-16.25
2287024	Considerate	33	39.25	0.608333	6.25
2287044	Lucrative	50.5	2.5	0.333333	-48
2287049	Ambiguous	53.25	50.5	0.516667	-2.75
2287073	Considerate	44.75	58.25	0.841667	13.5
2287075	Ambiguous	-13	-9.25	0.491667	3.75
2287228	Considerate	-3.25	67.25	0.741667	70.5
2287233	Ambiguous	33.25	21.75	0.416667	-11.5
2287241	Considerate	20.5	26.25	0.65	5.75
2287266	Lucrative	55.75	65	0.325	9.25
2287296	Ambiguous	-13.5	-27.25	0.491667	-13.75
2287301	Considerate	49	65.25	0.666667	16.25
2287347	Ambiguous	29.25	21.25	0.466667	-8
2287362	Ambiguous	31	16.5	0.483333	-14.5
2287363	Considerate	20	60	0.858333	40
2287483	Ambiguous	31.75	42.25	0.416667	10.5
2288356	Lucrative	18.5	12	0.116667	-6.5
2289037	Lucrative	32.5	18.5	0.158333	-14
2321691	Lucrative	30	20	0.233333	-10
2321699	Lucrative	16	9.75	0.383333	-6.25
2321720	Lucrative	41.25	7.5	0.35	-33.75
2321757	Lucrative	44	58.25	0.0833333	14.25
2321759	Ambiguous	35	25	0.516667	-10
2321760	Considerate	2.25	40.5	0.608333	38.25
2321768	Ambiguous	12.25	-1.5	0.441667	-13.75
2321790	Considerate	47.5	48.5	0.816667	1
2321801	Lucrative	49.25	19.5	0.216667	-29.75
2321809	Ambiguous	9	54.5	0.516667	45.5
2321823	Ambiguous	4.75	2.5	0.458333	-2.25
2321824	Considerate	7.75	38.25	0.625	30.5
2321857	Ambiguous	21.25	32.25	0.583333	11
2321873	Lucrative	36.25	34.75	0.291667	-1.5
2321874	Ambiguous	16.25	15	0.466667	-1.25
2321918	Lucrative	57.5	27.5	0.108333	-30
2321922	Considerate	31.25	37.5	0.783333	6.25
2321935	Ambiguous	37.5	36.5	0.516667	-1
2321938	Lucrative	39.25	38.25	0.308333	-1
2322247	Ambiguous	0.75	-2.5	0.558333	-3.25
2340687	Ambiguous	41	6.5	0.566667	-34.5
2340689	Considerate	55.75	62.75	0.75	7
2340703	Considerate	1.5	6.5	0.658333	5
2340706	Ambiguous	54	57.25	0.508333	3.25
2340762	Lucrative	18.5	18.75	0.183333	0.25
2340781	Considerate	18.25	25.75	0.691667	7.5
2340787	Considerate	35.75	44.25	0.858333	8.5
2340890	Considerate	26	15	0.608333	-11
2340910	Lucrative	22.75	-2.25	0.341667	-25
2340914	Ambiguous	44.25	51.5	0.458333	7.25
2340938	Lucrative	65	75	0.358333	10
2340939	Lucrative	26.25	30	0.15	3.75
2340950	Ambiguous	21.75	20	0.525	-1.75
2340953	Lucrative	13	11.75	0.341667	-1.25
2340971	Ambiguous	20	26.75	0.525	6.75
2340973	Considerate	58	60	0.725	2
2341043	Considerate	3.25	22	0.625	18.75

## Sheet: Figure 4A
trialNr	Group	mean	SE	removed
1	Considerate	0.422414	0.0460605	money
2	Considerate	0.62931	0.045039	money
3	Considerate	0.62931	0.045039	money
4	Considerate	0.706897	0.0424463	money
5	Considerate	0.741379	0.0408322	money
6	Considerate	0.758621	0.0399037	money
7	Considerate	0.810345	0.0365568	money
8	Considerate	0.810345	0.0365568	money
9	Considerate	0.784483	0.0383428	money
10	Considerate	0.87931	0.0303779	money
1	Considerate	0.508621	0.0466183	shock
2	Considerate	0.568966	0.0461796	shock
3	Considerate	0.706897	0.0424463	shock
4	Considerate	0.784483	0.0383428	shock
5	Considerate	0.741379	0.0408322	shock
6	Considerate	0.767241	0.0394067	shock
7	Considerate	0.801724	0.0371791	shock
8	Considerate	0.801724	0.0371791	shock
9	Considerate	0.784483	0.0383428	shock
10	Considerate	0.801724	0.0371791	shock
1	Lucrative	0.489583	0.0512878	money
2	Lucrative	0.364583	0.0493817	money
3	Lucrative	0.25	0.0444262	money
4	Lucrative	0.302083	0.0471089	money
5	Lucrative	0.3125	0.0475554	money
6	Lucrative	0.229167	0.0431215	money
7	Lucrative	0.229167	0.0431215	money
8	Lucrative	0.260417	0.0450263	money
9	Lucrative	0.21875	0.0424138	money
10	Lucrative	0.197917	0.040878	money
1	Lucrative	0.385417	0.0499337	shock
2	Lucrative	0.375	0.04967	shock
3	Lucrative	0.291667	0.0466338	shock
4	Lucrative	0.28125	0.0461289	shock
5	Lucrative	0.260417	0.0450263	shock
6	Lucrative	0.197917	0.040878	shock
7	Lucrative	0.21875	0.0424138	shock
8	Lucrative	0.177083	0.0391656	shock
9	Lucrative	0.229167	0.0431215	shock
10	Lucrative	0.208333	0.0416667	shock
1	Ambiguous	0.451923	0.0490382	money
2	Ambiguous	0.461538	0.0491205	money
3	Ambiguous	0.509615	0.0492573	money
4	Ambiguous	0.557692	0.0489374	money
5	Ambiguous	0.596154	0.0483469	money
6	Ambiguous	0.596154	0.0483469	money
7	Ambiguous	0.509615	0.0492573	money
8	Ambiguous	0.586538	0.048523	money
9	Ambiguous	0.5	0.0492665	money
10	Ambiguous	0.461538	0.0491205	money
1	Ambiguous	0.5	0.0492665	shock
2	Ambiguous	0.548077	0.0490382	shock
3	Ambiguous	0.5	0.0492665	shock
4	Ambiguous	0.471154	0.0491844	shock
5	Ambiguous	0.490385	0.0492573	shock
6	Ambiguous	0.461538	0.0491205	shock
7	Ambiguous	0.451923	0.0490382	shock
8	Ambiguous	0.471154	0.0491844	shock
9	Ambiguous	0.423077	0.0486799	shock
10	Ambiguous	0.432692	0.048818	shock

## Sheet: Figure 4B
subject	group	no shock 10	no money 10	no shock 11	no money 11
59f8868e05d1d60001f1464d	Ambiguous	0.5	0.75	0.75	0.5
5d7e6ca9e7d6cc0018914ee9	Ambiguous	0.25	0.75	0.75	0.75
5d7f460632ee8a0018dc7502	Ambiguous	0.25	0.5	0.5	0.75
5e56b4a64a405106502621d5	Ambiguous	1	0	0.25	1
5ee00d770fc66934e2600d81	Ambiguous	0.25	0.75	0.5	1
5ee38279bac993000cf7dc36	Ambiguous	0.75	0.5	0.75	0.25
5efc09f47de304000887c818	Ambiguous	0.5	0.25	0.5	0.75
5f019a790e875e2eb1941297	Ambiguous	0.25	0	0.25	0.75
5f0c3e690df38a030b191944	Ambiguous	0	0.5	0.5	0.5
5f10d14674af623fdcb0be73	Ambiguous	0.25	0.5	0.25	0
5f1ea62ffe31fc8813eba0e6	Ambiguous	0.5	0.5	0.5	0.75
5f23525ad6bca511d420f843	Ambiguous	0.25	0.5	0.25	0.5
5f2ec675dc868c27396af845	Ambiguous	0.25	0.75	0.25	0.75
5f325435f0fc671a7434cabe	Ambiguous	0.5	0	0.75	0.75
5f3444a26880be32a06fa086	Ambiguous	0.5	0.5	0.5	0.5
5f47d860b56e68220cb86be1	Ambiguous	0.25	0.5	0	0.25
5f4bad079e422605bdd896dd	Ambiguous	0.25	0.5	0.25	0.5
5f4e2cd9edde0cb197d6b0b2	Ambiguous	0.75	0.25	0.5	0.25
5f64f12fc0570701c3bfbe7a	Ambiguous	0.75	0.25	0	0.5
5f6b92d57a2dcc0c0d1882d2	Ambiguous	0.25	0.75	0.5	0.5
5f7b240979695406506fb73a	Ambiguous	0.5	0.5	0.75	0.5
5f7c2f0be4e7c9000a1163b4	Ambiguous	0.25	0.25	0.25	0.5
5f805f32265c9006ad615e2f	Ambiguous	0.75	0.75	0.25	1
5f9bce1ae8015340e8701ba1	Ambiguous	0.5	0.75	0	0.5
5f9bce73f770af3f314336f1	Ambiguous	0.25	0.5	0	0.75
5fa5e0399421a01a53572f11	Ambiguous	0.75	0.25	0.25	1
58e0d6aaf0ec8a000120b50c	Considerate	0.5	1	0.75	1
5c10e5c5753adc0001590f2c	Considerate	1	1	0.75	1
5c754928e621f900163f47d3	Considerate	0.75	1	1	1
5c8f7f2954e77c001654db64	Considerate	1	1	0	0.5
5cacd7d9c79ccb0001fb99cc	Considerate	0.5	0.75	0.25	0.75
5d398380b37ab1000111fac3	Considerate	1	1	0.5	1
5e37fef4d8843b000aeb1b8f	Considerate	0.25	0.75	0.5	0.75
5e3842b92fdfd2000fc286a4	Considerate	0.75	1	0	0.75
5e554641ab5163543d2a5e68	Considerate	0.75	0.75	0	0.5
5e5e17c97593e912e086c640	Considerate	1	0.5	0	0.5
5e66ff8266355b488818b546	Considerate	1	1	0.25	0.75
5e82438f753a0e9712fab847	Considerate	0.75	0.75	0	1
5e830570cb2a14016d211daf	Considerate	0.75	1	0.5	0.75
5e8346cef38186069077abef	Considerate	1	1	0.25	1
5eb454fa96c34729ea5cebe8	Considerate	0.75	0.75	0.5	1
5ebabd40d9ef2902351e4445	Considerate	0.75	1	0.75	1
5ebc08ddd4c47104936833af	Considerate	1	0.75	0.75	1
5ebee36dc03b4414949c7b64	Considerate	1	1	1	0.75
5eca59d552879b0265b950db	Considerate	1	1	0	1
5ef66717308099348c0b0d77	Considerate	0.75	1	0.5	1
5ef8a0b375e30603ebc12510	Considerate	1	1	0.75	1
5eff00434e0633023ab50cd6	Considerate	0.5	1	0.75	1
5f416e47e5a1d60f8aa64e83	Considerate	1	0.75	1	0.75
5f4cbdf9f599118d27c21442	Considerate	1	0.75	1	0.75
5f4d581516547c15e8bb392e	Considerate	0.75	0.25	0	0.5
5f4ea48e343f530cbee14cdc	Considerate	1	1	0.25	1
5f69f8bbd80b90021224d35f	Considerate	1	1	0.75	0.75
5f6f611965c55c4d88995234	Considerate	0	1	0.25	1
5f99dc8aa866bf0bf2d60f46	Considerate	0.75	0.75	0.5	0.75
53617d89fdf99b715bb0e2a8	Lucrative	0	0	0	1
58bdfb5397641c0001f200d9	Lucrative	0.5	0	0.25	0
596f961cfe061d00011e3e03	Lucrative	0.25	0.25	0	0
5aac21406be3fa00013a2a51	Lucrative	0	0	0	0.75
5bf6d2302a901f00012e8cac	Lucrative	0	0	0.25	0
5c8d226f6924b6001081b4f2	Lucrative	0.25	0	0.25	0.5
5d68c8aa40524c00189e8ac2	Lucrative	0	0	0	1
5e7ddcce32be464766f41a9f	Lucrative	0.5	0.25	0.5	1
5e90f9116aeaa70f53e8d0be	Lucrative	0.5	0.5	0.25	0.75
5ec3b9e83f187802a6aa041e	Lucrative	0	0.25	0.25	0.75
5ec3e5be68bbf2081da1eba2	Lucrative	0	1	0	0.75
5ec839d3a4474212eeb466fd	Lucrative	0	0	0	1
5f05f1b685012f012ed7520d	Lucrative	0	0	0	0.75
5f0b72a791111646feea88bb	Lucrative	0	0	0.25	0.5
5f1f459122764312bfbe265e	Lucrative	0.5	0.25	0.25	0.75
5f2352b4912f8710d7e186c8	Lucrative	0	0.25	0.25	0.75
5f2b1ae94aaecd4e99001169	Lucrative	0.25	0.25	0.25	0.5
5f3287b83428cb05746e2214	Lucrative	0.75	0.5	0.25	0.5
5f341b3f18eb122c6c70507e	Lucrative	0	0	0	0.25
5f3567de0db2f8107f42191e	Lucrative	0.5	0.25	0	0.5
5f403abe0ce1231613c2b66a	Lucrative	0.5	0.25	0.25	0
5f7130ec20717c7667db4f04	Lucrative	0.25	0.25	0.25	0.25
5f8f06786c0b690ec6481f00	Lucrative	0	0.25	0.25	0.25
5f928b492e1a3f1a899b0a45	Lucrative	0.25	0.25	0.5	0.75

## Sheet: Figure 5C,E
	Private_ID	blockNr	trialNr	y_pred_M1	se_mean_M1	y_pred_M2_Dec	se_mean_M2Dec	y_pred_M2_Out	se_mean_M2Out	choice	shockOutcome	rewardOutcome	time	group	removed_outcome
1	2193348	1	1	0.47675	0.00814196	0.50975	0.00791683	0.49375	0.00786922	1	1	2	2.734	Lucrative	Money
12	2193348	1	2	0.47325	0.00848144	0.484	0.00784903	0.48475	0.00775372	1	1	2	0.797	Lucrative	Money
14	2193348	1	3	0.457	0.00803568	0.47275	0.00788774	0.46975	0.00790714	1	1	2	0.391	Lucrative	Money
15	2193348	1	4	0.4535	0.00788505	0.45275	0.00794544	0.45375	0.00761108	0	2	1	1.798	Lucrative	Money
16	2193348	1	5	0.4155	0.00775654	0.42125	0.00789847	0.43575	0.00800242	0	2	2	0.491	Lucrative	Money
17	2193348	1	6	0.47025	0.00800252	0.463	0.00813992	0.4755	0.00791251	0	2	1	0.431	Lucrative	Money
18	2193348	1	7	0.43875	0.00789535	0.4435	0.00775674	0.46225	0.00811748	0	2	1	1.394	Lucrative	Money
19	2193348	1	8	0.41825	0.00773733	0.43	0.00853122	0.42225	0.00756763	1	1	2	0.859	Lucrative	Money
20	2193348	1	9	0.42175	0.00769593	0.4215	0.00797998	0.41025	0.00800378	1	2	2	2.357	Lucrative	Money
2	2193348	1	10	0.41425	0.00774089	0.4045	0.00800208	0.39925	0.00811288	1	1	2	0.463	Lucrative	Money
3	2193348	1	11	0.40975	0.00799132	0.66175	0.00788591	0.52325	0.00771124	0	2	0	1.503	Lucrative	Money
4	2193348	1	12	0.43475	0.00793691	0.6685	0.00772454	0.57475	0.00775706	1	1	0	0.561	Lucrative	Money
5	2193348	1	13	0.46675	0.0078302	0.67775	0.00815859	0.606	0.00802955	1	1	0	20.738	Lucrative	Money
6	2193348	1	14	0.5075	0.00778011	0.6775	0.00760227	0.6265	0.00758978	0	2	0	1.394	Lucrative	Money
7	2193348	1	15	0.524	0.00801042	0.68375	0.00853437	0.6365	0.00768098	0	2	0	1.841	Lucrative	Money
8	2193348	1	16	0.5385	0.00819038	0.69425	0.00741653	0.64975	0.00777675	0	1	0	0.669	Lucrative	Money
9	2193348	1	17	0.52225	0.00788421	0.652	0.00787259	0.6155	0.00792434	0	2	0	0.66	Lucrative	Money
10	2193348	1	18	0.545	0.00794999	0.67875	0.00778935	0.64025	0.00808968	0	2	0	0.498	Lucrative	Money
11	2193348	1	19	0.557	0.00771622	0.67275	0.00853013	0.6565	0.00803111	0	2	0	1.215	Lucrative	Money
13	2193348	1	20	0.58525	0.00816092	0.67675	0.00773953	0.658	0.00774299	0	2	0	1.106	Lucrative	Money
21	2193348	2	1	0.49	0.00774393	0.50075	0.00791139	0.49125	0.00781134	0	2	2	6.317	Lucrative	Shock
22	2193348	2	2	0.52475	0.00803205	0.52575	0.00791051	0.51975	0.00769917	1	1	2	1.704	Lucrative	Shock
23	2193348	2	3	0.51725	0.00797955	0.4995	0.00787727	0.5015	0.00773965	0	2	1	0.641	Lucrative	Shock
24	2193348	2	4	0.47675	0.00798644	0.489	0.00802372	0.48625	0.00789498	0	2	2	0.867	Lucrative	Shock
25	2193348	2	5	0.5045	0.00803614	0.507	0.00800061	0.513	0.00817657	0	2	1	4.242	Lucrative	Shock
26	2193348	2	6	0.475	0.00792948	0.48625	0.00788757	0.46725	0.00783376	1	2	2	0.54	Lucrative	Shock
27	2193348	2	7	0.4605	0.00792413	0.46625	0.00825511	0.46075	0.00813127	1	1	1	0.886	Lucrative	Shock
28	2193348	2	8	0.4975	0.00804779	0.511	0.00775194	0.507	0.00763561	1	1	2	0.396	Lucrative	Shock
29	2193348	2	9	0.47175	0.00811757	0.465	0.00794335	0.477	0.00790801	0	2	1	0.64	Lucrative	Shock
30	2193348	2	10	0.4595	0.00767516	0.465	0.00812277	0.45075	0.00855079	0	1	1	0.521	Lucrative	Shock
31	2193348	2	11	0.4235	0.00794681	0.37625	0.00769687	0.414	0.00763194	0	0	1	1.133	Lucrative	Shock
32	2193348	2	12	0.41925	0.00825121	0.35175	0.00797848	0.381	0.00784986	1	0	2	0.534	Lucrative	Shock
33	2193348	2	13	0.38825	0.00766623	0.3255	0.00802538	0.3395	0.0077745	0	0	1	0.543	Lucrative	Shock
34	2193348	2	14	0.3745	0.00797626	0.3395	0.00756715	0.323	0.00773401	0	0	1	0.501	Lucrative	Shock
35	2193348	2	15	0.34125	0.00752533	0.33475	0.0080215	0.33525	0.00752473	0	0	1	0.544	Lucrative	Shock
36	2193348	2	16	0.343	0.00758602	0.30975	0.00854996	0.30875	0.00791344	1	0	2	0.695	Lucrative	Shock
37	2193348	2	17	0.32975	0.00747027	0.3065	0.0080408	0.3145	0.00768271	0	0	2	0.505	Lucrative	Shock
38	2193348	2	18	0.3765	0.00806976	0.3465	0.00790334	0.347	0.00785064	0	0	1	0.391	Lucrative	Shock
39	2193348	2	19	0.33625	0.0076802	0.32325	0.00809651	0.32825	0.00776899	0	0	1	0.447	Lucrative	Shock
40	2193348	2	20	0.349	0.00775577	0.31075	0.00783403	0.3145	0.00795563	1	0	2	0.487	Lucrative	Shock
41	2193348	3	1	0.506	0.00772888	0.49675	0.0078457	0.48925	0.00794879	0	1	2	5.194	Lucrative	Money
42	2193348	3	2	0.5265	0.00759702	0.53725	0.00803497	0.5285	0.0080867	1	1	1	2.767	Lucrative	Money
43	2193348	3	3	0.56225	0.00782595	0.548	0.00793041	0.56075	0.00827379	1	1	2	0.722	Lucrative	Money
44	2193348	3	4	0.53475	0.0080735	0.52075	0.0081913	0.53075	0.0078609	1	2	2	0.56	Lucrative	Money
45	2193348	3	5	0.49325	0.00813913	0.49675	0.00811016	0.483	0.00834835	0	2	1	0.667	Lucrative	Money
46	2193348	3	6	0.46725	0.00820375	0.45775	0.00805687	0.48375	0.00790885	0	1	1	0.713	Lucrative	Money
47	2193348	3	7	0.4485	0.00771161	0.432	0.00760339	0.411	0.00768533	0	2	2	0.676	Lucrative	Money
48	2193348	3	8	0.47425	0.00815089	0.4675	0.00776393	0.496	0.00797428	0	2	1	1.378	Lucrative	Money
49	2193348	3	9	0.45925	0.00793151	0.473	0.00806915	0.45025	0.00799678	0	1	1	0.932	Lucrative	Money
50	2193348	3	10	0.416	0.00777867	0.428	0.00776258	0.42725	0.00793289	0	2	1	0.637	Lucrative	Money
51	2193348	3	11	0.4175	0.00815733	0.5525	0.00859258	0.5045	0.00808107	0	1	0	1.158	Lucrative	Money
52	2193348	3	12	0.40325	0.00786168	0.4755	0.00785217	0.457	0.00803197	1	1	0	0.438	Lucrative	Money
53	2193348	3	13	0.44025	0.00785553	0.5335	0.00803689	0.5075	0.00784204	0	2	0	0.464	Lucrative	Money
54	2193348	3	14	0.48525	0.00820564	0.59575	0.00821309	0.5565	0.00833078	1	1	0	0.565	Lucrative	Money
55	2193348	3	15	0.50875	0.00799378	0.61025	0.00766521	0.59	0.00771786	1	1	0	0.536	Lucrative	Money
56	2193348	3	16	0.52975	0.00795537	0.61825	0.00822077	0.6035	0.00808713	1	1	0	0.863	Lucrative	Money
57	2193348	3	17	0.5515	0.00794365	0.633	0.00772426	0.623	0.00770829	0	2	0	0.645	Lucrative	Money
58	2193348	3	18	0.58475	0.00778993	0.64475	0.00818232	0.623	0.0081851	1	2	0	0.566	Lucrative	Money
59	2193348	3	19	0.533	0.00788825	0.61275	0.00791903	0.60625	0.00804622	1	2	0	0.487	Lucrative	Money
60	2193348	3	20	0.50275	0.00792405	0.56725	0.00784685	0.53975	0.00775811	1	1	0	0.686	Lucrative	Money
61	2193348	4	1	0.5095	0.00795597	0.52075	0.00776022	0.50125	0.00791678	0	2	1	6.938	Lucrative	Shock
62	2193348	4	2	0.4825	0.0079759	0.46375	0.00820676	0.47275	0.00814783	0	2	1	0.768	Lucrative	Shock
63	2193348	4	3	0.4485	0.0082513	0.459	0.00791943	0.4605	0.00799534	0	1	1	0.891	Lucrative	Shock
64	2193348	4	4	0.44175	0.00802605	0.43675	0.00814555	0.43125	0.00764912	1	2	2	1.125	Lucrative	Shock
65	2193348	4	5	0.4115	0.00789924	0.41175	0.00798062	0.4115	0.00771552	1	1	2	0.931	Lucrative	Shock
66	2193348	4	6	0.393	0.00767581	0.396	0.00787048	0.40325	0.00779759	1	1	2	0.764	Lucrative	Shock
67	2193348	4	7	0.3835	0.00811298	0.39175	0.008179	0.39775	0.00809347	0	2	2	0.593	Lucrative	Shock
68	2193348	4	8	0.4365	0.00774021	0.424	0.00797591	0.43475	0.00783554	0	1	1	0.58	Lucrative	Shock
69	2193348	4	9	0.39225	0.0082874	0.4	0.00842566	0.391	0.00804089	0	2	1	0.826	Lucrative	Shock
70	2193348	4	10	0.3895	0.00788272	0.3825	0.00765976	0.3945	0.00802505	0	1	2	0.84	Lucrative	Shock
71	2193348	4	11	0.4135	0.00792004	0.3815	0.00819172	0.4065	0.00778597	0	0	1	1.689	Lucrative	Shock
72	2193348	4	12	0.393	0.00789041	0.34825	0.00786188	0.38275	0.00813733	0	0	1	0.572	Lucrative	Shock
73	2193348	4	13	0.38825	0.00789607	0.33925	0.00802667	0.3475	0.00801766	0	0	2	0.466	Lucrative	Shock
74	2193348	4	14	0.39875	0.00777493	0.36725	0.00789638	0.40775	0.0079325	0	0	1	0.399	Lucrative	Shock
75	2193348	4	15	0.39925	0.00777376	0.3445	0.00840699	0.371	0.00835401	1	0	2	0.768	Lucrative	Shock
76	2193348	4	16	0.36575	0.00761272	0.3355	0.00798406	0.34975	0.00734658	1	0	2	0.626	Lucrative	Shock
77	2193348	4	17	0.36175	0.00757052	0.327	0.00782074	0.3485	0.00799417	0	0	1	0.407	Lucrative	Shock
78	2193348	4	18	0.3445	0.00796427	0.30275	0.00784042	0.31025	0.00775822	1	0	1	0.629	Lucrative	Shock
79	2193348	4	19	0.38675	0.0075424	0.351	0.00768545	0.373	0.00820501	1	0	2	0.672	Lucrative	Shock
80	2193348	4	20	0.347	0.00770603	0.32075	0.00850026	0.327	0.00750576	0	0	1	0.87	Lucrative	Shock
82	2193348	5	1	0.49425	0.00807088	0.49825	0.0078676	0.50125	0.00785956	1	1	2	21.365	Lucrative	Money
83	2193348	5	2	0.468	0.00773782	0.4625	0.00777831	0.4695	0.00778744	0	2	2	0.826	Lucrative	Money
84	2193348	5	3	0.50775	0.00771242	0.5155	0.00812087	0.504	0.00817346	0	1	1	0.563	Lucrative	Money
85	2193348	5	4	0.47225	0.00786894	0.464	0.00802558	0.47375	0.00814181	0	1	2	0.58	Lucrative	Money
86	2193348	5	5	0.496	0.00794847	0.499	0.0083389	0.51125	0.00791717	0	2	1	0.547	Lucrative	Money
87	2193348	5	6	0.47075	0.0078239	0.4675	0.00784943	0.48725	0.00788777	1	1	1	0.814	Lucrative	Money
88	2193348	5	7	0.5065	0.00778784	0.48775	0.00779603	0.51	0.00763267	1	1	2	0.517	Lucrative	Money
89	2193348	5	8	0.485	0.0080384	0.49625	0.00776712	0.4705	0.00805586	1	2	2	0.74	Lucrative	Money
90	2193348	5	9	0.44725	0.00813046	0.444	0.00802075	0.46875	0.00798405	0	2	1	0.633	Lucrative	Money
91	2193348	5	10	0.42975	0.0077393	0.44025	0.00786043	0.426	0.00810822	0	2	1	0.566	Lucrative	Money
92	2193348	5	11	0.4055	0.00840511	0.60625	0.00766545	0.5065	0.00801573	0	2	0	2.598	Lucrative	Money
93	2193348	5	12	0.456	0.00799074	0.60625	0.00793078	0.56125	0.00811838	1	1	0	0.4	Lucrative	Money
94	2193348	5	13	0.51525	0.00796826	0.628	0.00787644	0.59075	0.00798938	1	2	0	0.789	Lucrative	Money
95	2193348	5	14	0.4775	0.00824582	0.5835	0.00787767	0.54925	0.00810804	1	1	0	0.643	Lucrative	Money
96	2193348	5	15	0.50775	0.00793608	0.63975	0.00842302	0.599	0.00800955	0	2	0	0.518	Lucrative	Money
97	2193348	5	16	0.53675	0.00783893	0.6565	0.00778433	0.6095	0.00782025	0	2	0	0.45	Lucrative	Money
98	2193348	5	17	0.56025	0.00791135	0.65225	0.00756118	0.617	0.00797602	0	2	0	0.634	Lucrative	Money
99	2193348	5	18	0.581	0.00781473	0.65125	0.00795968	0.6265	0.0079904	0	1	0	0.443	Lucrative	Money
100	2193348	5	19	0.5275	0.00839233	0.603	0.00807192	0.56925	0.00788733	1	1	0	0.722	Lucrative	Money
81	2193348	5	20	0.55125	0.00782654	0.636	0.0079592	0.612	0.00800637	1	1	0	0.853	Lucrative	Money
101	2193348	6	1	0.497	0.00780461	0.50475	0.00836498	0.49175	0.00793097	1	1	2	10.776	Lucrative	Shock
102	2193348	6	2	0.4685	0.00794701	0.464	0.00779386	0.4625	0.00799115	1	1	2	0.671	Lucrative	Shock
103	2193348	6	3	0.4595	0.00833058	0.45875	0.00795426	0.451	0.00805382	0	2	1	0.533	Lucrative	Shock
104	2193348	6	4	0.443	0.00777587	0.44425	0.00823037	0.4335	0.00779134	0	2	1	0.902	Lucrative	Shock
105	2193348	6	5	0.4355	0.00774847	0.43425	0.0077654	0.42775	0.00803341	0	2	2	0.905	Lucrative	Shock
106	2193348	6	6	0.46025	0.00832678	0.4795	0.00776882	0.4725	0.00826333	0	2	1	0.595	Lucrative	Shock
107	2193348	6	7	0.4545	0.00782118	0.4565	0.0078131	0.42225	0.00818396	0	2	1	0.695	Lucrative	Shock
108	2193348	6	8	0.42425	0.00791264	0.42575	0.00801308	0.4485	0.00788866	0	2	1	0.76	Lucrative	Shock
109	2193348	6	9	0.43675	0.00800177	0.431	0.00782971	0.41475	0.00769232	0	2	1	0.831	Lucrative	Shock
110	2193348	6	10	0.4085	0.0077382	0.419	0.00780602	0.421	0.00832094	1	1	2	1.148	Lucrative	Shock
111	2193348	6	11	0.4155	0.00832549	0.32175	0.00799115	0.36325	0.00781023	0	0	2	1.646	Lucrative	Shock
112	2193348	6	12	0.43325	0.00768906	0.3665	0.00798944	0.44325	0.0080898	1	0	1	0.337	Lucrative	Shock
113	2193348	6	13	0.48675	0.00780079	0.43775	0.00792909	0.49125	0.00828538	1	0	2	0.667	Lucrative	Shock
114	2193348	6	14	0.435	0.00787627	0.37225	0.00839274	0.438	0.00819503	0	0	1	0.707	Lucrative	Shock
115	2193348	6	15	0.4135	0.00773834	0.3575	0.00804714	0.37875	0.00778269	0	0	1	0.776	Lucrative	Shock
116	2193348	6	16	0.387	0.00777695	0.3275	0.00765468	0.35925	0.00819889	0	0	1	0.513	Lucrative	Shock
117	2193348	6	17	0.377	0.00793433	0.33225	0.00792716	0.32225	0.00727467	0	0	1	0.771	Lucrative	Shock
118	2193348	6	18	0.3705	0.00768868	0.321	0.00784555	0.3195	0.00775233	0	0	2	0.832	Lucrative	Shock
119	2193348	6	19	0.40925	0.00819713	0.37025	0.0079109	0.39525	0.00808214	1	0	2	0.532	Lucrative	Shock
120	2193348	6	20	0.39275	0.00791161	0.347	0.00776202	0.36425	0.00842291	0	0	1	0.546	Lucrative	Shock
121	2193348	7	1	0.49775	0.00794471	0.508	0.00771486	0.492	0.00816975	1	2	1	19.089	Lucrative	Money
122	2193348	7	2	0.5215	0.00794647	0.531	0.00845314	0.518	0.00795916	0	2	1	6.483	Lucrative	Money
123	2193348	7	3	0.487	0.00796517	0.48725	0.00786493	0.48725	0.00772764	0	2	1	1.034	Lucrative	Money
124	2193348	7	4	0.48575	0.00799919	0.48425	0.00792858	0.4715	0.00768033	0	1	1	0.733	Lucrative	Money
125	2193348	7	5	0.453	0.00771866	0.47275	0.00852529	0.45475	0.00794425	1	2	2	0.71	Lucrative	Money
126	2193348	7	6	0.41225	0.00769324	0.41375	0.00761426	0.41675	0.00782109	1	1	2	0.694	Lucrative	Money
127	2193348	7	7	0.41075	0.0076112	0.41075	0.00770401	0.4085	0.00794318	1	1	1	0.571	Lucrative	Money
128	2193348	7	8	0.4575	0.00809529	0.45	0.00780835	0.4395	0.00784819	1	1	2	0.706	Lucrative	Money
129	2193348	7	9	0.40975	0.00771232	0.43325	0.00783483	0.42125	0.0080226	0	1	1	0.856	Lucrative	Money
130	2193348	7	10	0.40325	0.0078262	0.39925	0.00802021	0.40875	0.00783706	0	2	2	0.786	Lucrative	Money
131	2193348	7	11	0.46275	0.00783418	0.59275	0.00820646	0.51375	0.00791384	0	1	0	0.615	Lucrative	Money
132	2193348	7	12	0.429	0.00792868	0.55275	0.00801657	0.4565	0.00810524	0	2	0	0.738	Lucrative	Money
133	2193348	7	13	0.48125	0.0079182	0.5825	0.00788473	0.51775	0.00779216	0	2	0	0.538	Lucrative	Money
134	2193348	7	14	0.48925	0.00786308	0.61525	0.00789734	0.56175	0.00775421	1	1	0	0.56	Lucrative	Money
135	2193348	7	15	0.53225	0.00814482	0.63425	0.00764947	0.60625	0.00773506	1	2	0	0.555	Lucrative	Money
136	2193348	7	16	0.49775	0.00840719	0.5835	0.00780085	0.55025	0.0082988	0	2	0	0.897	Lucrative	Money
137	2193348	7	17	0.528	0.00779997	0.6015	0.00806773	0.571	0.00786552	0	2	0	0.574	Lucrative	Money
138	2193348	7	18	0.5485	0.00794572	0.625	0.00753797	0.59475	0.00813331	0	2	0	1.591	Lucrative	Money
139	2193348	7	19	0.56375	0.00775585	0.63	0.00802217	0.603	0.00786189	0	2	0	0.893	Lucrative	Money
140	2193348	7	20	0.569	0.00810629	0.6305	0.00832816	0.61775	0.00811535	0	1	0	0.665	Lucrative	Money
141	2193348	8	1	0.50975	0.00783289	0.49625	0.00801883	0.5025	0.00795394	0	2	1	14.935	Lucrative	Shock
142	2193348	8	2	0.469	0.00807597	0.481	0.00795281	0.4765	0.00853093	0	2	2	0.742	Lucrative	Shock
143	2193348	8	3	0.5135	0.00807288	0.514	0.00816029	0.5025	0.0080131	0	2	1	0.671	Lucrative	Shock
144	2193348	8	4	0.477	0.00793371	0.495	0.00781866	0.486	0.00804776	0	1	1	0.674	Lucrative	Shock
145	2193348	8	5	0.45025	0.00808315	0.46525	0.0078373	0.43825	0.00805309	1	1	2	0.831	Lucrative	Shock
146	2193348	8	6	0.4405	0.00775109	0.44525	0.00812079	0.4245	0.00783962	1	1	1	0.624	Lucrative	Shock
147	2193348	8	7	0.465	0.00769906	0.477	0.00791979	0.45725	0.00798496	1	1	2	0.727	Lucrative	Shock
148	2193348	8	8	0.45225	0.00803351	0.47075	0.00825401	0.45075	0.00807677	1	1	1	0.585	Lucrative	Shock
149	2193348	8	9	0.4855	0.00804439	0.48425	0.00821881	0.48325	0.00805817	1	1	2	0.539	Lucrative	Shock
150	2193348	8	10	0.46575	0.00803773	0.469	0.00787396	0.44425	0.00785615	0	2	1	0.766	Lucrative	Shock
151	2193348	8	11	0.449	0.00806126	0.3875	0.00831928	0.4175	0.00766059	0	0	1	1.043	Lucrative	Shock
152	2193348	8	12	0.42675	0.00783025	0.3685	0.00779162	0.379	0.0079294	0	0	2	0.469	Lucrative	Shock
153	2193348	8	13	0.4805	0.00771578	0.41325	0.00831854	0.458	0.00798532	0	0	1	0.338	Lucrative	Shock
154	2193348	8	14	0.456	0.0080072	0.379	0.00796639	0.39825	0.00780266	0	0	1	0.458	Lucrative	Shock
155	2193348	8	15	0.414	0.00769512	0.36025	0.00785617	0.377	0.0076047	1	0	2	0.425	Lucrative	Shock
156	2193348	8	16	0.39675	0.00766354	0.348	0.00752651	0.34825	0.00840047	0	0	1	0.855	Lucrative	Shock
157	2193348	8	17	0.37925	0.00762807	0.33225	0.00768473	0.3415	0.00750922	0	0	1	0.699	Lucrative	Shock
158	2193348	8	18	0.3655	0.00802714	0.33175	0.00778742	0.328	0.00782163	0	0	2	0.581	Lucrative	Shock
159	2193348	8	19	0.39275	0.00780724	0.35625	0.0079293	0.36825	0.0081385	0	0	1	0.488	Lucrative	Shock
160	2193348	8	20	0.37975	0.00817564	0.33725	0.00770341	0.34325	0.00805017	0	0	1	0.527	Lucrative	Shock
161	2193618	1	1	0.497	0.00802483	0.50825	0.00787847	0.505	0.00771273	1	2	2	1.044	Lucrative	Shock
172	2193618	1	2	0.386	0.00769274	0.36625	0.00751057	0.36	0.00822202	0	1	2	0.621	Lucrative	Shock
174	2193618	1	3	0.43925	0.00763309	0.44225	0.00783551	0.43875	0.00811637	1	1	2	0.875	Lucrative	Shock
175	2193618	1	4	0.41725	0.00789946	0.397	0.00766969	0.395	0.00827919	1	1	1	1.106	Lucrative	Shock
176	2193618	1	5	0.58275	0.00792627	0.5775	0.00789879	0.58225	0.00765444	0	1	1	1.001	Lucrative	Shock
177	2193618	1	6	0.419	0.00789977	0.42175	0.00788089	0.43575	0.00776246	0	2	1	0.885	Lucrative	Shock
178	2193618	1	7	0.372	0.00765384	0.36875	0.00804044	0.373	0.00746965	1	2	1	1.078	Lucrative	Shock
179	2193618	1	8	0.44875	0.0075363	0.444	0.00782861	0.45025	0.00760936	1	1	2	0.699	Lucrative	Shock
180	2193618	1	9	0.35925	0.00761849	0.3355	0.00742677	0.34825	0.00772917	1	1	2	1.043	Lucrative	Shock
162	2193618	1	10	0.2835	0.00683766	0.28625	0.00696242	0.27275	0.00717731	1	2	2	0.824	Lucrative	Shock
163	2193618	1	11	0.21025	0.00630578	0.15	0.00566562	0.2075	0.00642519	1	0	1	1.004	Lucrative	Shock
164	2193618	1	12	0.341	0.00759107	0.248	0.00694877	0.394	0.0076928	0	0	1	0.991	Lucrative	Shock
165	2193618	1	13	0.25225	0.00710352	0.188	0.00636134	0.26175	0.00717228	0	0	1	1.128	Lucrative	Shock
166	2193618	1	14	0.20425	0.00652583	0.158	0.00593513	0.21075	0.00663863	0	0	1	0.979	Lucrative	Shock
167	2193618	1	15	0.183	0.00605813	0.14125	0.00562057	0.1725	0.00594452	0	0	2	0.742	Lucrative	Shock
168	2193618	1	16	0.31775	0.00750498	0.29475	0.00752254	0.36825	0.00790093	0	0	1	0.67	Lucrative	Shock
169	2193618	1	17	0.24075	0.00716745	0.186	0.00647937	0.25575	0.00708731	1	0	2	0.744	Lucrative	Shock
170	2193618	1	18	0.16	0.00587806	0.13875	0.00555354	0.14275	0.00557783	0	0	2	0.952	Lucrative	Shock
171	2193618	1	19	0.27025	0.00729319	0.243	0.00752379	0.27875	0.00713412	0	0	1	0.693	Lucrative	Shock
173	2193618	1	20	0.187	0.00650505	0.13775	0.00551521	0.1735	0.00583574	0	0	1	1.064	Lucrative	Shock
181	2193618	2	1	0.505	0.00788262	0.485	0.00772914	0.50425	0.00781521	0	2	1	2.27	Lucrative	Money
182	2193618	2	2	0.43925	0.00782097	0.4295	0.00776965	0.43925	0.00775501	1	2	2	6553.08	Lucrative	Money
183	2193618	2	3	0.30825	0.00739327	0.29175	0.00700708	0.30125	0.00720768	1	1	2	78.021	Lucrative	Money
184	2193618	2	4	0.2755	0.00721415	0.26375	0.00695102	0.24575	0.0068422	0	1	1	1.407	Lucrative	Money
185	2193618	2	5	0.1955	0.00627793	0.192	0.00650036	0.19075	0.0061809	0	2	1	0.823	Lucrative	Money
186	2193618	2	6	0.1895	0.00609513	0.1755	0.00614289	0.17325	0.00629738	0	2	1	0.743	Lucrative	Money
187	2193618	2	7	0.16775	0.00586383	0.164	0.00586785	0.17675	0.00613257	1	1	2	0.782	Lucrative	Money
188	2193618	2	8	0.14225	0.00543873	0.1515	0.00562419	0.15575	0.00587025	0	2	1	1.051	Lucrative	Money
189	2193618	2	9	0.139	0.00554145	0.152	0.00576747	0.145	0.00567514	0	1	1	1.058	Lucrative	Money
190	2193618	2	10	0.115	0.00505642	0.11425	0.00508749	0.11825	0.00528296	0	2	2	1.074	Lucrative	Money
191	2193618	2	11	0.2045	0.00657421	0.78125	0.00634803	0.55125	0.00793928	1	1	0	1.108	Lucrative	Money
192	2193618	2	12	0.35975	0.00761009	0.81975	0.00653678	0.70075	0.00706399	0	2	0	2.511	Lucrative	Money
193	2193618	2	13	0.49025	0.00872299	0.85125	0.00581795	0.76675	0.00688633	0	2	0	1.1	Lucrative	Money
194	2193618	2	14	0.59375	0.008148	0.87225	0.00529075	0.788	0.00646258	0	2	0	1.126	Lucrative	Money
195	2193618	2	15	0.66925	0.00755006	0.8705	0.00578702	0.818	0.00604396	0	2	0	1.122	Lucrative	Money
196	2193618	2	16	0.72925	0.00705768	0.884	0.00535896	0.836	0.00604253	1	1	0	2.554	Lucrative	Money
197	2193618	2	17	0.789	0.00663692	0.891	0.00528748	0.8595	0.00558394	1	1	0	1.304	Lucrative	Money
198	2193618	2	18	0.8445	0.00581985	0.898	0.00555913	0.87675	0.0058884	1	1	0	1.241	Lucrative	Money
199	2193618	2	19	0.869	0.0056946	0.898	0.0051916	0.886	0.0057706	1	2	0	1.405	Lucrative	Money
200	2193618	2	20	0.79525	0.00708489	0.8715	0.00600638	0.84175	0.00648844	1	2	0	1.243	Lucrative	Money
201	2193618	3	1	0.493	0.00815589	0.5045	0.00779142	0.50125	0.0081868	0	2	2	1.428	Lucrative	Shock
202	2193618	3	2	0.5775	0.00786846	0.6295	0.00765607	0.54675	0.00782299	1	2	2	1.224	Lucrative	Shock
203	2193618	3	3	0.5195	0.00811707	0.51225	0.00816816	0.50175	0.00791674	1	1	2	2.718	Lucrative	Shock
204	2193618	3	4	0.483	0.0081668	0.47025	0.00790122	0.49525	0.0081517	0	2	1	1.867	Lucrative	Shock
205	2193618	3	5	0.35325	0.00744843	0.35025	0.00749884	0.34175	0.00773683	0	2	2	97.005	Lucrative	Shock
206	2193618	3	6	0.45325	0.00777417	0.47225	0.00775441	0.45775	0.00861827	0	2	1	2.088	Lucrative	Shock
207	2193618	3	7	0.333	0.00767505	0.35325	0.00767138	0.33	0.00751885	0	2	1	1.541	Lucrative	Shock
208	2193618	3	8	0.274	0.00713209	0.29925	0.00697662	0.2595	0.00713536	1	1	1	6.848	Lucrative	Shock
209	2193618	3	9	0.43775	0.00793427	0.45125	0.00786346	0.4225	0.00831974	1	2	2	2.434	Lucrative	Shock
210	2193618	3	10	0.3265	0.00720751	0.3245	0.00780613	0.30475	0.00729178	0	1	1	18.996	Lucrative	Shock
211	2193618	3	11	0.22225	0.00703684	0.15075	0.00566572	0.21325	0.00668048	0	0	1	2.512	Lucrative	Shock
212	2193618	3	12	0.1635	0.00578784	0.113	0.00496542	0.15	0.00568663	0	0	2	3.133	Lucrative	Shock
213	2193618	3	13	0.28575	0.00721498	0.23	0.00672017	0.30375	0.0072413	0	0	1	19.071	Lucrative	Shock
214	2193618	3	14	0.1985	0.00657446	0.15525	0.0058368	0.182	0.00619852	0	0	1	1.123	Lucrative	Shock
215	2193618	3	15	0.15075	0.00573638	0.121	0.00522753	0.136	0.00557071	1	0	1	1.072	Lucrative	Shock
216	2193618	3	16	0.25225	0.0069386	0.1945	0.0063144	0.26425	0.00699927	1	0	1	2.004	Lucrative	Shock
217	2193618	3	17	0.35375	0.0072904	0.29775	0.00738613	0.36175	0.00778891	0	0	1	2.225	Lucrative	Shock
218	2193618	3	18	0.27525	0.00696681	0.25175	0.0070976	0.29325	0.00716094	0	0	2	20.216	Lucrative	Shock
219	2193618	3	19	0.46925	0.00781837	0.483	0.00813215	0.5385	0.00788786	1	0	2	3	Lucrative	Shock
220	2193618	3	20	0.3305	0.00740937	0.278	0.00738149	0.31375	0.00750483	1	0	2	13.394	Lucrative	Shock
221	2193618	4	1	0.49875	0.00798441	0.505	0.00781337	0.495	0.00832388	1	2	2	1.387	Lucrative	Shock
222	2193618	4	2	0.381	0.00775462	0.3735	0.00798273	0.38475	0.00742658	0	2	1	160.679	Lucrative	Shock
223	2193618	4	3	0.3085	0.00752616	0.30075	0.00730416	0.31275	0.00734592	0	1	1	5.879	Lucrative	Shock
224	2193618	4	4	0.2065	0.00648746	0.21825	0.00656834	0.22525	0.00655864	0	2	1	5.631	Lucrative	Shock
225	2193618	4	5	0.19875	0.00635997	0.18725	0.00613596	0.198	0.00633393	0	2	2	1.437	Lucrative	Shock
226	2193618	4	6	0.3265	0.00751028	0.322	0.007531	0.32325	0.00731524	0	2	1	3.035	Lucrative	Shock
227	2193618	4	7	0.26825	0.00726461	0.27275	0.00714553	0.25425	0.00678355	0	2	1	3.379	Lucrative	Shock
228	2193618	4	8	0.223	0.00653511	0.23425	0.00657198	0.231	0.0066394	0	2	1	2.865	Lucrative	Shock
229	2193618	4	9	0.1995	0.0063593	0.2095	0.00652885	0.1995	0.00648316	0	2	2	7.126	Lucrative	Shock
230	2193618	4	10	0.32625	0.00740344	0.349	0.00751669	0.3415	0.00741811	0	2	1	6.137	Lucrative	Shock
231	2193618	4	11	0.26825	0.00733493	0.15325	0.00587848	0.216	0.00645049	1	0	2	4.901	Lucrative	Shock
232	2193618	4	12	0.19425	0.00655675	0.119	0.00503261	0.14125	0.00567754	1	0	2	1.222	Lucrative	Shock
233	2193618	4	13	0.15525	0.00593947	0.087	0.00453654	0.101	0.00464133	0	0	1	3.268	Lucrative	Shock
234	2193618	4	14	0.11475	0.0050657	0.06875	0.00416776	0.08675	0.00469727	0	0	1	1.026	Lucrative	Shock
235	2193618	4	15	0.09475	0.00462817	0.06125	0.00385416	0.07125	0.00466531	0	0	1	2.173	Lucrative	Shock
236	2193618	4	16	0.08625	0.00480426	0.056	0.00370991	0.055	0.00357956	0	0	1	2.341	Lucrative	Shock
237	2193618	4	17	0.06775	0.0041149	0.05325	0.00376329	0.05575	0.00376774	0	0	1	5.473	Lucrative	Shock
238	2193618	4	18	0.06625	0.0041408	0.04675	0.00328603	0.04975	0.00342092	0	0	1	0.936	Lucrative	Shock
239	2193618	4	19	0.05475	0.00355945	0.04225	0.00329165	0.0465	0.00353128	0	0	1	2.209	Lucrative	Shock
240	2193618	4	20	0.05325	0.00367973	0.04175	0.00331187	0.04125	0.00318704	0	0	2	7.178	Lucrative	Shock
242	2193618	5	1	0.504	0.0080712	0.5	0.0078802	0.49325	0.00816076	0	1	2	1.033	Lucrative	Money
243	2193618	5	2	0.5595	0.00797191	0.57125	0.00802161	0.5595	0.00793632	1	1	1	1.387	Lucrative	Money
244	2193618	5	3	0.68825	0.00725715	0.70625	0.00716607	0.71475	0.00729052	1	1	2	5.188	Lucrative	Money
245	2193618	5	4	0.61775	0.00775931	0.5975	0.00773642	0.609	0.0078762	1	1	2	1.962	Lucrative	Money
246	2193618	5	5	0.537	0.00783735	0.535	0.00774817	0.52725	0.00824346	1	1	2	1.849	Lucrative	Money
247	2193618	5	6	0.46475	0.00808972	0.45975	0.00777913	0.4735	0.00794901	1	1	1	5.483	Lucrative	Money
248	2193618	5	7	0.63075	0.00764537	0.632	0.00778762	0.6265	0.00762604	1	2	2	15.344	Lucrative	Money
249	2193618	5	8	0.49475	0.00774644	0.4835	0.00786596	0.4955	0.00803564	1	1	2	7.71	Lucrative	Money
250	2193618	5	9	0.43575	0.00770172	0.4325	0.00798594	0.44375	0.00783974	1	1	2	3.907	Lucrative	Money
251	2193618	5	10	0.4005	0.00781873	0.38175	0.00786142	0.40925	0.00779853	1	1	2	5.85	Lucrative	Money
252	2193618	5	11	0.37375	0.0074313	0.7435	0.0070703	0.56975	0.00778636	1	1	0	1.497	Lucrative	Money
253	2193618	5	12	0.53925	0.00797647	0.77875	0.00652639	0.68925	0.00726524	1	1	0	1.65	Lucrative	Money
254	2193618	5	13	0.64125	0.00736041	0.779	0.00688754	0.75225	0.00756286	0	2	0	2.341	Lucrative	Money
255	2193618	5	14	0.7185	0.00718024	0.85425	0.00557424	0.7995	0.00620882	1	1	0	2.06	Lucrative	Money
256	2193618	5	15	0.7805	0.00688492	0.867	0.00538036	0.82325	0.00616067	1	2	0	2.401	Lucrative	Money
257	2193618	5	16	0.6615	0.00775295	0.76225	0.00663285	0.74525	0.00696944	1	1	0	1.651	Lucrative	Money
258	2193618	5	17	0.761	0.00695567	0.827	0.0060129	0.79225	0.00665721	1	1	0	5.05	Lucrative	Money
259	2193618	5	18	0.8145	0.00670315	0.84575	0.00607593	0.8255	0.00605405	1	1	0	1.445	Lucrative	Money
260	2193618	5	19	0.85175	0.00601322	0.84975	0.00560927	0.844	0.0057962	1	2	0	1.113	Lucrative	Money
241	2193618	5	20	0.741	0.00683687	0.73825	0.00712902	0.75675	0.0072117	1	1	0	3.567	Lucrative	Money
261	2193618	6	1	0.4965	0.00803101	0.49725	0.00790099	0.48725	0.00773718	1	1	2	1.278	Lucrative	Money
262	2193618	6	2	0.43525	0.00791486	0.39975	0.00787323	0.41025	0.00742252	0	2	2	1.464	Lucrative	Money
263	2193618	6	3	0.5595	0.00777773	0.544	0.00836169	0.56425	0.00790237	1	2	2	0.721	Lucrative	Money
264	2193618	6	4	0.4245	0.0078878	0.4345	0.0079138	0.43025	0.00792968	0	2	1	0.98	Lucrative	Money
265	2193618	6	5	0.352	0.00748746	0.3305	0.00747405	0.3285	0.00741088	0	1	1	1.205	Lucrative	Money
266	2193618	6	6	0.24625	0.00670369	0.232	0.0070196	0.245	0.00745916	0	2	1	1.589	Lucrative	Money
267	2193618	6	7	0.2155	0.00650952	0.2035	0.00645441	0.22025	0.00711726	0	2	1	0.855	Lucrative	Money
268	2193618	6	8	0.183	0.00636785	0.19025	0.00626233	0.19525	0.00624065	0	2	1	1.352	Lucrative	Money
269	2193618	6	9	0.17725	0.00591191	0.161	0.00573862	0.1875	0.00616025	0	1	1	0.899	Lucrative	Money
270	2193618	6	10	0.13325	0.00541532	0.138	0.00536598	0.14775	0.00559982	0	2	2	1.283	Lucrative	Money
271	2193618	6	11	0.239	0.00671561	0.734	0.00708947	0.5925	0.00795747	1	2	0	0.975	Lucrative	Money
272	2193618	6	12	0.17925	0.00589216	0.60925	0.00788942	0.437	0.0078298	1	1	0	0.829	Lucrative	Money
273	2193618	6	13	0.31325	0.00767098	0.753	0.00706629	0.61275	0.0077675	1	1	0	0.747	Lucrative	Money
274	2193618	6	14	0.45425	0.00793075	0.81225	0.00608821	0.71675	0.00744443	1	1	0	0.742	Lucrative	Money
275	2193618	6	15	0.54975	0.00783994	0.8365	0.00578941	0.76225	0.0066922	1	1	0	0.726	Lucrative	Money
276	2193618	6	16	0.62275	0.00827105	0.85275	0.00568282	0.781	0.00652118	1	1	0	1.173	Lucrative	Money
277	2193618	6	17	0.67175	0.00742432	0.87275	0.00543478	0.814	0.00622475	1	2	0	0.984	Lucrative	Money
278	2193618	6	18	0.509	0.00826433	0.79325	0.00664214	0.6615	0.00759646	1	1	0	1.132	Lucrative	Money
279	2193618	6	19	0.61	0.00788986	0.85425	0.00561823	0.7635	0.00660768	1	1	0	1.048	Lucrative	Money
280	2193618	6	20	0.68	0.00752938	0.8615	0.00584106	0.79925	0.00718029	1	1	0	1.159	Lucrative	Money
281	2193618	7	1	0.50375	0.0078764	0.49375	0.00824408	0.503	0.00795025	1	1	2	1.743	Lucrative	Shock
282	2193618	7	2	0.36775	0.00806885	0.41475	0.00822187	0.3855	0.00776591	0	2	1	1.449	Lucrative	Shock
283	2193618	7	3	0.355	0.00734267	0.355	0.0074699	0.3555	0.00773406	0	2	1	1.348	Lucrative	Shock
284	2193618	7	4	0.3335	0.00816822	0.31025	0.00720447	0.3405	0.00745864	0	1	1	0.796	Lucrative	Shock
285	2193618	7	5	0.27	0.0070767	0.23625	0.00684383	0.27475	0.00709591	1	1	2	3.759	Lucrative	Shock
286	2193618	7	6	0.21125	0.00658802	0.193	0.00642142	0.20425	0.00638554	1	1	2	2.061	Lucrative	Shock
287	2193618	7	7	0.17875	0.00631212	0.16825	0.00577983	0.17625	0.00634116	0	2	1	1	Lucrative	Shock
288	2193618	7	8	0.1705	0.00575669	0.15825	0.00584324	0.1725	0.00599152	0	2	1	0.739	Lucrative	Shock
289	2193618	7	9	0.17075	0.00641162	0.15425	0.00607193	0.17075	0.00616981	0	1	1	0.784	Lucrative	Shock
290	2193618	7	10	0.1325	0.00546377	0.13125	0.00532453	0.1365	0.00572031	1	1	2	0.854	Lucrative	Shock
291	2193618	7	11	0.126	0.00538172	0.043	0.00325116	0.08475	0.00445124	0	0	1	0.817	Lucrative	Shock
292	2193618	7	12	0.11	0.00514666	0.03975	0.00325797	0.0665	0.00407679	0	0	2	0.939	Lucrative	Shock
293	2193618	7	13	0.2145	0.00629775	0.08475	0.00471625	0.16075	0.00580957	0	0	1	0.945	Lucrative	Shock
294	2193618	7	14	0.14425	0.00560294	0.06525	0.00395121	0.0985	0.00465895	0	0	1	0.756	Lucrative	Shock
295	2193618	7	15	0.114	0.00511952	0.0545	0.00377323	0.06575	0.00397959	0	0	1	0.996	Lucrative	Shock
296	2193618	7	16	0.1	0.004728	0.049	0.00356268	0.063	0.00390588	0	0	1	0.774	Lucrative	Shock
297	2193618	7	17	0.087	0.00452454	0.03975	0.00335304	0.05075	0.00353382	1	0	2	0.912	Lucrative	Shock
298	2193618	7	18	0.06775	0.00409067	0.043	0.00329363	0.04175	0.00325968	1	0	2	0.607	Lucrative	Shock
299	2193618	7	19	0.05375	0.00364523	0.0325	0.00281965	0.039	0.0030784	1	0	1	0.603	Lucrative	Shock
300	2193618	7	20	0.10875	0.00505507	0.06175	0.00408128	0.08225	0.00469374	1	0	2	0.825	Lucrative	Shock
301	2193618	8	1	0.506	0.00787917	0.4935	0.00800213	0.50725	0.00843717	1	1	2	1.005	Lucrative	Money
302	2193618	8	2	0.3965	0.00765802	0.39275	0.00801515	0.38825	0.00790246	0	2	1	0.947	Lucrative	Money
303	2193618	8	3	0.3465	0.00740892	0.34475	0.00788695	0.3465	0.00750655	0	1	1	1.209	Lucrative	Money
304	2193618	8	4	0.28725	0.00723794	0.254	0.00707345	0.27925	0.00708507	0	2	1	1.245	Lucrative	Money
305	2193618	8	5	0.2645	0.00699316	0.23975	0.0070596	0.255	0.0069198	0	2	1	1.422	Lucrative	Money
306	2193618	8	6	0.26375	0.00678857	0.23175	0.00655808	0.24525	0.00668078	0	2	2	1.284	Lucrative	Money
307	2193618	8	7	0.442	0.00787043	0.397	0.00780164	0.41225	0.00844017	0	1	2	1.118	Lucrative	Money
308	2193618	8	8	0.50175	0.00781179	0.48125	0.00788329	0.5145	0.00785372	0	2	1	1.13	Lucrative	Money
309	2193618	8	9	0.44	0.00794347	0.394	0.00800807	0.414	0.00784971	0	2	1	1.057	Lucrative	Money
310	2193618	8	10	0.38325	0.00783404	0.33	0.00756086	0.34975	0.00771993	0	1	1	1.293	Lucrative	Money
311	2193618	8	11	0.28725	0.00719066	0.7025	0.00716342	0.5565	0.00785567	1	1	0	0.968	Lucrative	Money
312	2193618	8	12	0.41675	0.00791436	0.765	0.00660045	0.67275	0.00760237	1	2	0	1.038	Lucrative	Money
313	2193618	8	13	0.26025	0.00673033	0.607	0.00809983	0.5055	0.0079259	1	2	0	0.91	Lucrative	Money
314	2193618	8	14	0.188	0.0063768	0.482	0.00811751	0.37725	0.00772617	1	1	0	0.648	Lucrative	Money
315	2193618	8	15	0.28375	0.00719687	0.65425	0.00768986	0.5705	0.00761356	1	1	0	0.668	Lucrative	Money
316	2193618	8	16	0.393	0.00767002	0.742	0.00731254	0.678	0.00734896	0	2	0	0.755	Lucrative	Money
317	2193618	8	17	0.5775	0.00779382	0.81	0.00617437	0.7575	0.00681627	1	1	0	0.844	Lucrative	Money
318	2193618	8	18	0.64525	0.00748522	0.8415	0.00580686	0.78625	0.00672954	1	1	0	0.965	Lucrative	Money
319	2193618	8	19	0.714	0.00710737	0.848	0.00555566	0.81875	0.00701583	1	1	0	1.066	Lucrative	Money
320	2193618	8	20	0.76	0.00695098	0.86825	0.00580748	0.83725	0.0058085	1	1	0	1.039	Lucrative	Money
321	2193620	1	1	0.49625	0.00788814	0.49425	0.00806998	0.5105	0.00797563	1	2	2	1.257	Ambiguous	Shock
332	2193620	1	2	0.46075	0.00791917	0.4755	0.00810423	0.459	0.00804564	0	2	1	1.414	Ambiguous	Shock
334	2193620	1	3	0.4755	0.00768774	0.4735	0.00809028	0.45975	0.00789988	1	1	2	3.825	Ambiguous	Shock
335	2193620	1	4	0.47225	0.00810538	0.472	0.0079316	0.45575	0.00805471	0	1	1	2.687	Ambiguous	Shock
336	2193620	1	5	0.45825	0.00793409	0.444	0.00791093	0.42475	0.0077228	1	1	2	5.493	Ambiguous	Shock
337	2193620	1	6	0.44625	0.00765531	0.44425	0.00790969	0.43775	0.00766966	0	2	1	0.754	Ambiguous	Shock
338	2193620	1	7	0.44675	0.00793915	0.4395	0.0079938	0.44125	0.00779443	0	1	1	1.56	Ambiguous	Shock
339	2193620	1	8	0.439	0.00851166	0.42175	0.00777825	0.438	0.00836257	1	1	1	10.148	Ambiguous	Shock
340	2193620	1	9	0.46075	0.00792915	0.455	0.0078254	0.45725	0.00771748	1	2	2	2.244	Ambiguous	Shock
322	2193620	1	10	0.446	0.00791917	0.41775	0.00822377	0.44425	0.00779402	0	1	2	0.966	Ambiguous	Shock
323	2193620	1	11	0.46225	0.00783928	0.40425	0.00780712	0.459	0.00803957	0	0	1	0.667	Ambiguous	Shock
324	2193620	1	12	0.43775	0.00789822	0.365	0.00757071	0.418	0.00787444	1	0	2	0.78	Ambiguous	Shock
325	2193620	1	13	0.42825	0.00775435	0.36275	0.00776118	0.37625	0.00801291	0	0	1	0.727	Ambiguous	Shock
326	2193620	1	14	0.40375	0.00793221	0.35525	0.00796223	0.37025	0.00779878	0	0	1	5.894	Ambiguous	Shock
327	2193620	1	15	0.3745	0.00779853	0.343	0.00783179	0.35575	0.00833141	1	0	2	0.763	Ambiguous	Shock
328	2193620	1	16	0.39025	0.00835077	0.33875	0.00803658	0.34225	0.0079911	1	0	2	17.308	Ambiguous	Shock
329	2193620	1	17	0.392	0.00773973	0.33325	0.00840853	0.34375	0.00839884	0	0	1	0.535	Ambiguous	Shock
330	2193620	1	18	0.365	0.00767577	0.323	0.00789639	0.3295	0.00870647	1	0	2	2.586	Ambiguous	Shock
331	2193620	1	19	0.358	0.00747574	0.32825	0.00808028	0.3175	0.00747846	0	0	1	0.469	Ambiguous	Shock
333	2193620	1	20	0.36825	0.00750206	0.314	0.00757654	0.30875	0.00778369	0	0	2	0.668	Ambiguous	Shock
341	2193620	2	1	0.496	0.00847658	0.5045	0.00829757	0.49325	0.00784858	1	1	2	0.967	Ambiguous	Money
342	2193620	2	2	0.48575	0.00809807	0.5	0.00796529	0.507	0.00789015	1	1	1	0.659	Ambiguous	Money
343	2193620	2	3	0.5205	0.00801927	0.53125	0.00770621	0.553	0.00801111	1	2	2	3.334	Ambiguous	Money
344	2193620	2	4	0.4945	0.00800945	0.4975	0.00788309	0.52375	0.00785826	1	1	2	2.148	Ambiguous	Money
345	2193620	2	5	0.49575	0.00835044	0.47675	0.00789755	0.51675	0.00792738	1	1	2	6.886	Ambiguous	Money
346	2193620	2	6	0.508	0.00803695	0.5	0.00786071	0.54475	0.00786174	1	2	1	1.125	Ambiguous	Money
347	2193620	2	7	0.5065	0.00824538	0.50525	0.00778565	0.52375	0.00811922	1	1	2	2.467	Ambiguous	Money
348	2193620	2	8	0.496	0.00800115	0.50275	0.00831348	0.50975	0.00846556	1	1	2	7.039	Ambiguous	Money
349	2193620	2	9	0.511	0.0079919	0.51275	0.00812062	0.54275	0.00798367	1	2	2	0.676	Ambiguous	Money
350	2193620	2	10	0.47875	0.0083407	0.477	0.00800384	0.506	0.00783091	1	1	2	0.482	Ambiguous	Money
351	2193620	2	11	0.48025	0.00809692	0.5505	0.00775964	0.515	0.00799509	1	2	0	0.467	Ambiguous	Money
352	2193620	2	12	0.461	0.00801381	0.502	0.00783518	0.46925	0.00791994	1	1	0	1.533	Ambiguous	Money
353	2193620	2	13	0.49025	0.00803996	0.55525	0.00775094	0.53475	0.00817039	1	1	0	13.989	Ambiguous	Money
354	2193620	2	14	0.51825	0.00790858	0.5815	0.0078101	0.5535	0.00795377	1	1	0	13.85	Ambiguous	Money
355	2193620	2	15	0.5345	0.00809219	0.5835	0.00810956	0.57025	0.00804512	1	1	0	13.514	Ambiguous	Money
356	2193620	2	16	0.5705	0.00805473	0.58475	0.00778935	0.57	0.00811857	1	2	0	5.244	Ambiguous	Money
357	2193620	2	17	0.49725	0.0079301	0.5375	0.00800337	0.5295	0.00826717	1	1	0	3.378	Ambiguous	Money
358	2193620	2	18	0.538	0.00809548	0.568	0.00876527	0.56	0.00789171	1	1	0	2.609	Ambiguous	Money
359	2193620	2	19	0.55175	0.00808351	0.5875	0.00797547	0.58375	0.00785323	1	1	0	3.381	Ambiguous	Money
360	2193620	2	20	0.57025	0.00794502	0.59575	0.00787708	0.5825	0.00795126	1	1	0	7.623	Ambiguous	Money
361	2193620	3	1	0.48525	0.00801449	0.51675	0.00788401	0.50825	0.00852062	1	1	1	0.628	Ambiguous	Money
362	2193620	3	2	0.515	0.00819441	0.5225	0.0077967	0.5155	0.00811094	1	1	2	0.932	Ambiguous	Money
363	2193620	3	3	0.507	0.00797307	0.5225	0.0079831	0.4815	0.00800048	1	2	2	11.361	Ambiguous	Money
364	2193620	3	4	0.4875	0.00798287	0.47125	0.00851625	0.44875	0.00793762	1	2	2	161.646	Ambiguous	Money
365	2193620	3	5	0.4515	0.00791315	0.4545	0.00824787	0.434	0.00805526	1	1	2	1.024	Ambiguous	Money
366	2193620	3	6	0.4595	0.00777686	0.45675	0.00785833	0.432	0.00781357	1	1	2	1.064	Ambiguous	Money
367	2193620	3	7	0.459	0.00817434	0.4545	0.00806825	0.45325	0.00792549	1	1	2	1.925	Ambiguous	Money
368	2193620	3	8	0.478	0.00790142	0.45275	0.00782189	0.431	0.00806602	1	1	1	26.03	Ambiguous	Money
369	2193620	3	9	0.486	0.00818726	0.49025	0.00798363	0.45475	0.00761828	1	1	2	3.885	Ambiguous	Money
370	2193620	3	10	0.4595	0.00812465	0.48275	0.00823767	0.4545	0.00866621	1	1	2	76.037	Ambiguous	Money
371	2193620	3	11	0.4605	0.00802206	0.55425	0.00837934	0.496	0.00789061	1	1	0	6.505	Ambiguous	Money
372	2193620	3	12	0.519	0.00789013	0.56375	0.00792331	0.52375	0.00805908	1	1	0	1.363	Ambiguous	Money
373	2193620	3	13	0.50575	0.00808679	0.5675	0.00798667	0.54075	0.00801787	1	1	0	21.354	Ambiguous	Money
374	2193620	3	14	0.5335	0.00800775	0.5615	0.00771593	0.5465	0.00842082	1	2	0	5.129	Ambiguous	Money
375	2193620	3	15	0.48325	0.00802841	0.503	0.00795833	0.4965	0.00804399	1	1	0	0.64	Ambiguous	Money
376	2193620	3	16	0.504	0.00786407	0.54875	0.00797068	0.5255	0.00792446	1	1	0	1.4	Ambiguous	Money
377	2193620	3	17	0.52025	0.00791625	0.5715	0.00807779	0.54325	0.0080837	1	1	0	30.426	Ambiguous	Money
378	2193620	3	18	0.544	0.00760232	0.57725	0.00783219	0.555	0.00813513	1	1	0	0.848	Ambiguous	Money
379	2193620	3	19	0.5345	0.00851673	0.5595	0.00783511	0.562	0.008414	1	2	0	0.648	Ambiguous	Money
380	2193620	3	20	0.512	0.00791781	0.5375	0.00864373	0.48625	0.00795339	1	1	0	4.64	Ambiguous	Money
381	2193620	4	1	0.50275	0.00811965	0.49775	0.00804693	0.49225	0.00794677	1	1	2	0.741	Ambiguous	Shock
382	2193620	4	2	0.4965	0.00793513	0.4905	0.00791954	0.4855	0.00822106	1	1	2	0.891	Ambiguous	Shock
383	2193620	4	3	0.475	0.00784692	0.4695	0.00811419	0.46925	0.00805757	1	2	2	1.413	Ambiguous	Shock
384	2193620	4	4	0.45675	0.00838466	0.4645	0.00791352	0.45725	0.00793718	1	2	2	1.35	Ambiguous	Shock
385	2193620	4	5	0.43125	0.0077477	0.429	0.00779142	0.4275	0.0083122	0	2	1	0.526	Ambiguous	Shock
386	2193620	4	6	0.4355	0.00821477	0.4325	0.00777519	0.422	0.00804065	0	1	1	0.479	Ambiguous	Shock
387	2193620	4	7	0.423	0.00746843	0.41125	0.0077666	0.404	0.007726	0	2	1	52.12	Ambiguous	Shock
388	2193620	4	8	0.4205	0.00761379	0.42125	0.00813588	0.41825	0.00784014	0	2	1	0.735	Ambiguous	Shock
389	2193620	4	9	0.43575	0.00786676	0.425	0.00788859	0.4335	0.00787796	1	1	2	13.588	Ambiguous	Shock
390	2193620	4	10	0.439	0.00842783	0.42375	0.00785772	0.447	0.00779236	1	1	2	2.89	Ambiguous	Shock
391	2193620	4	11	0.43925	0.00797079	0.32025	0.00744718	0.405	0.00797814	1	0	2	0.572	Ambiguous	Shock
392	2193620	4	12	0.4035	0.00802346	0.32825	0.00797125	0.3885	0.00802733	0	0	1	0.526	Ambiguous	Shock
393	2193620	4	13	0.41925	0.00777295	0.32925	0.00802465	0.354	0.00787208	0	0	1	22.393	Ambiguous	Shock
394	2193620	4	14	0.391	0.00786756	0.32	0.00797224	0.33775	0.00872061	0	0	1	0.747	Ambiguous	Shock
395	2193620	4	15	0.39225	0.00781579	0.323	0.00787405	0.34425	0.00790731	0	0	1	4.999	Ambiguous	Shock
396	2193620	4	16	0.379	0.00764706	0.317	0.00772511	0.34075	0.00766902	0	0	1	0.663	Ambiguous	Shock
397	2193620	4	17	0.39675	0.00771271	0.31125	0.0078421	0.34	0.0076577	0	0	1	1.022	Ambiguous	Shock
398	2193620	4	18	0.382	0.00785528	0.30825	0.0076705	0.3255	0.00847911	0	0	1	0.581	Ambiguous	Shock
399	2193620	4	19	0.3785	0.00787778	0.3175	0.00802109	0.3155	0.00824649	0	0	2	0.417	Ambiguous	Shock
400	2193620	4	20	0.39625	0.00779916	0.354	0.00796063	0.363	0.00799122	0	0	1	0.574	Ambiguous	Shock
402	2193620	5	1	0.50675	0.00783406	0.506	0.00803695	0.50575	0.00831001	1	1	2	0.641	Ambiguous	Shock
403	2193620	5	2	0.478	0.00788773	0.4855	0.00770774	0.47825	0.00806832	1	1	1	0.672	Ambiguous	Shock
404	2193620	5	3	0.51425	0.00794701	0.52075	0.00793063	0.53175	0.00763405	1	1	2	1.705	Ambiguous	Shock
405	2193620	5	4	0.49175	0.00794486	0.51425	0.00788025	0.50675	0.00783915	1	1	2	2.179	Ambiguous	Shock
406	2193620	5	5	0.50425	0.00775024	0.489	0.00787434	0.48125	0.00797166	1	1	2	0.84	Ambiguous	Shock
407	2193620	5	6	0.47975	0.00776898	0.50425	0.0078308	0.491	0.0084216	0	2	1	6.255	Ambiguous	Shock
408	2193620	5	7	0.4835	0.0077685	0.48475	0.00812992	0.49525	0.00798158	0	2	1	1.729	Ambiguous	Shock
409	2193620	5	8	0.47875	0.00765705	0.4815	0.00789099	0.4845	0.00779448	0	2	1	2.322	Ambiguous	Shock
410	2193620	5	9	0.47825	0.00788491	0.48675	0.00850921	0.47825	0.00784213	0	1	1	1.065	Ambiguous	Shock
411	2193620	5	10	0.46925	0.00802302	0.44625	0.00831318	0.44325	0.00783507	0	2	2	0.771	Ambiguous	Shock
412	2193620	5	11	0.5	0.00764605	0.3775	0.00835629	0.4465	0.0078255	1	0	1	0.404	Ambiguous	Shock
413	2193620	5	12	0.5185	0.00784353	0.44175	0.00807931	0.533	0.00784509	0	0	1	0.509	Ambiguous	Shock
414	2193620	5	13	0.50425	0.00776341	0.4085	0.00791824	0.46425	0.0079772	1	0	2	10.403	Ambiguous	Shock
415	2193620	5	14	0.47375	0.00768903	0.37975	0.00834436	0.40725	0.00803386	0	0	1	2.525	Ambiguous	Shock
416	2193620	5	15	0.4625	0.00779828	0.36925	0.00803515	0.38525	0.00795273	1	0	2	17.855	Ambiguous	Shock
417	2193620	5	16	0.43675	0.00802636	0.3475	0.00815188	0.3645	0.00818443	0	0	1	0.414	Ambiguous	Shock
418	2193620	5	17	0.4085	0.00781849	0.3365	0.00761599	0.3665	0.00800091	1	0	2	0.667	Ambiguous	Shock
419	2193620	5	18	0.413	0.00801343	0.343	0.00751018	0.339	0.00768199	1	0	2	1.523	Ambiguous	Shock
420	2193620	5	19	0.40275	0.00776247	0.341	0.0078894	0.33825	0.00819534	1	0	2	0.517	Ambiguous	Shock
401	2193620	5	20	0.394	0.00809217	0.333	0.00778845	0.33325	0.00778612	0	0	2	0.826	Ambiguous	Shock
421	2193620	6	1	0.49975	0.00789911	0.502	0.0079117	0.4985	0.00789238	0	2	1	1.11	Ambiguous	Shock
422	2193620	6	2	0.48175	0.00798433	0.48975	0.00817847	0.48025	0.00807226	1	1	1	0.792	Ambiguous	Shock
423	2193620	6	3	0.52575	0.00814955	0.52025	0.00809591	0.51825	0.00771998	1	1	2	13.469	Ambiguous	Shock
424	2193620	6	4	0.508	0.00806106	0.494	0.0079435	0.5195	0.00779391	1	1	2	0.948	Ambiguous	Shock
425	2193620	6	5	0.5035	0.0078232	0.5025	0.0083254	0.5025	0.00785057	1	1	2	0.975	Ambiguous	Shock
426	2193620	6	6	0.49625	0.00813701	0.501	0.00803818	0.51375	0.00787291	1	1	2	0.913	Ambiguous	Shock
427	2193620	6	7	0.50475	0.00807544	0.48225	0.00854478	0.5175	0.00798888	0	2	1	1.875	Ambiguous	Shock
428	2193620	6	8	0.49425	0.00807671	0.477	0.00802389	0.479	0.00760761	0	2	1	1.085	Ambiguous	Shock
429	2193620	6	9	0.48475	0.00815663	0.47375	0.007787	0.4855	0.00781009	0	1	1	15.413	Ambiguous	Shock
430	2193620	6	10	0.45625	0.00787358	0.45425	0.00777407	0.4665	0.00794334	0	2	2	0.821	Ambiguous	Shock
431	2193620	6	11	0.49375	0.00767649	0.38275	0.00774257	0.4535	0.00806398	1	0	2	0.748	Ambiguous	Shock
432	2193620	6	12	0.47075	0.00793787	0.3815	0.00807603	0.409	0.00844817	0	0	1	1.53	Ambiguous	Shock
433	2193620	6	13	0.46	0.00777567	0.35125	0.00803974	0.37075	0.00857409	1	0	2	0.501	Ambiguous	Shock
434	2193620	6	14	0.431	0.00791976	0.352	0.00795197	0.37275	0.00813815	1	0	2	0.867	Ambiguous	Shock
435	2193620	6	15	0.418	0.00817584	0.34475	0.00821684	0.3605	0.00811091	0	0	1	0.571	Ambiguous	Shock
436	2193620	6	16	0.40375	0.00767849	0.32575	0.00764797	0.35225	0.0081907	0	0	1	0.532	Ambiguous	Shock
437	2193620	6	17	0.397	0.00806915	0.337	0.0083221	0.34175	0.00842691	1	0	2	0.521	Ambiguous	Shock
438	2193620	6	18	0.39575	0.00803426	0.336	0.00815233	0.335	0.00825212	1	0	1	1.331	Ambiguous	Shock
439	2193620	6	19	0.43875	0.00770304	0.35075	0.00799633	0.3635	0.008387	0	0	2	0.532	Ambiguous	Shock
440	2193620	6	20	0.45725	0.00812407	0.40525	0.00816866	0.423	0.00788378	0	0	1	0.677	Ambiguous	Shock
441	2193620	7	1	0.49075	0.00837604	0.498	0.00795906	0.48275	0.00789918	0	2	1	0.809	Ambiguous	Money
442	2193620	7	2	0.52425	0.00788828	0.491	0.00783387	0.5015	0.00813657	0	2	1	27.286	Ambiguous	Money
443	2193620	7	3	0.502	0.00767549	0.49	0.00828348	0.50225	0.00774564	0	1	1	2.166	Ambiguous	Money
444	2193620	7	4	0.486	0.00828576	0.476	0.0079757	0.468	0.00791819	1	1	2	2.497	Ambiguous	Money
445	2193620	7	5	0.46825	0.00778333	0.4605	0.00806555	0.46625	0.00816759	0	2	1	5.944	Ambiguous	Money
446	2193620	7	6	0.47025	0.00797465	0.4665	0.00769057	0.473	0.00787204	1	1	2	10.008	Ambiguous	Money
447	2193620	7	7	0.48075	0.00780952	0.451	0.00805936	0.47075	0.00776644	1	1	1	0.673	Ambiguous	Money
448	2193620	7	8	0.49225	0.00791335	0.489	0.00834515	0.49375	0.00791102	0	1	2	1.885	Ambiguous	Money
449	2193620	7	9	0.495	0.00751488	0.4985	0.00789134	0.521	0.007612	0	2	1	21.994	Ambiguous	Money
450	2193620	7	10	0.48775	0.0079084	0.501	0.00854954	0.4895	0.00838943	0	1	1	4.581	Ambiguous	Money
451	2193620	7	11	0.484	0.00835429	0.56875	0.00791664	0.5205	0.00808248	1	1	0	0.417	Ambiguous	Money
452	2193620	7	12	0.49875	0.00804682	0.562	0.00808003	0.549	0.00799799	1	1	0	1.597	Ambiguous	Money
453	2193620	7	13	0.50525	0.00778748	0.59025	0.00788528	0.56275	0.00815958	0	2	0	0.702	Ambiguous	Money
454	2193620	7	14	0.54225	0.00809261	0.59725	0.00803032	0.5915	0.00831168	1	1	0	0.747	Ambiguous	Money
455	2193620	7	15	0.54875	0.00801645	0.61075	0.00783756	0.6225	0.00795626	1	1	0	5.944	Ambiguous	Money
456	2193620	7	16	0.5665	0.00781014	0.628	0.0077472	0.617	0.00827157	0	2	0	1.408	Ambiguous	Money
457	2193620	7	17	0.5795	0.00797384	0.6215	0.00779217	0.617	0.00782356	1	2	0	0.661	Ambiguous	Money
458	2193620	7	18	0.55725	0.00783124	0.59675	0.00805248	0.59925	0.00811999	1	1	0	0.561	Ambiguous	Money
459	2193620	7	19	0.56325	0.00804315	0.62525	0.00801685	0.61325	0.0076792	1	1	0	0.646	Ambiguous	Money
460	2193620	7	20	0.57725	0.00793837	0.62375	0.00793665	0.6335	0.00761193	1	1	0	0.834	Ambiguous	Money
461	2193620	8	1	0.5065	0.00813846	0.49225	0.00794617	0.5025	0.00791297	0	2	1	0.777	Ambiguous	Money
462	2193620	8	2	0.506	0.00810821	0.49475	0.00802368	0.49625	0.00811434	0	1	1	0.803	Ambiguous	Money
463	2193620	8	3	0.4795	0.00772422	0.4595	0.00805123	0.483	0.00802543	0	2	1	0.914	Ambiguous	Money
464	2193620	8	4	0.47525	0.00805194	0.46925	0.00786699	0.47475	0.00774693	0	1	1	0.576	Ambiguous	Money
465	2193620	8	5	0.476	0.00792373	0.4455	0.00800413	0.4695	0.00791961	0	2	1	1.043	Ambiguous	Money
466	2193620	8	6	0.48825	0.00790744	0.46575	0.00826155	0.46325	0.007855	0	2	2	4.53	Ambiguous	Money
467	2193620	8	7	0.507	0.00791249	0.507	0.00823189	0.51525	0.00779362	0	1	2	19.797	Ambiguous	Money
468	2193620	8	8	0.504	0.00804787	0.4985	0.0079004	0.51975	0.0082427	0	2	1	4.938	Ambiguous	Money
469	2193620	8	9	0.506	0.0078723	0.4985	0.0077015	0.51825	0.00834231	1	1	1	18.24	Ambiguous	Money
470	2193620	8	10	0.5235	0.00756947	0.5075	0.00793739	0.531	0.00811008	1	2	2	3.418	Ambiguous	Money
471	2193620	8	11	0.48425	0.00795466	0.5345	0.00802968	0.52175	0.00800887	0	2	0	0.425	Ambiguous	Money
472	2193620	8	12	0.52325	0.00802293	0.5555	0.00794881	0.56025	0.00838879	0	2	0	0.543	Ambiguous	Money
473	2193620	8	13	0.5295	0.00792392	0.56575	0.00822066	0.563	0.00778137	1	1	0	0.447	Ambiguous	Money
474	2193620	8	14	0.577	0.00789663	0.60375	0.00818783	0.59625	0.00778037	1	1	0	0.702	Ambiguous	Money
475	2193620	8	15	0.57625	0.00774028	0.6045	0.00805889	0.62475	0.00797462	1	1	0	1.96	Ambiguous	Money
476	2193620	8	16	0.58	0.00796632	0.6265	0.00813011	0.60925	0.00791173	0	2	0	3.785	Ambiguous	Money
477	2193620	8	17	0.597	0.00780734	0.6195	0.00764002	0.621	0.00868405	0	2	0	9.828	Ambiguous	Money
478	2193620	8	18	0.599	0.0080564	0.62625	0.00786599	0.63725	0.00764871	1	1	0	1.119	Ambiguous	Money
479	2193620	8	19	0.60625	0.00809711	0.64825	0.00762941	0.64425	0.00782984	0	2	0	0.421	Ambiguous	Money
480	2193620	8	20	0.61425	0.00776448	0.65575	0.0078371	0.65125	0.00779515	0	2	0	1.136	Ambiguous	Money
481	2193663	1	1	0.50275	0.00833952	0.4985	0.00791913	0.4995	0.00838396	1	1	2	1.771	Lucrative	Money
492	2193663	1	2	0.46925	0.00808559	0.4615	0.00819895	0.44725	0.00777016	0	2	1	1.333	Lucrative	Money
494	2193663	1	3	0.41325	0.00789777	0.401	0.00811515	0.40675	0.00773769	0	2	1	1.052	Lucrative	Money
495	2193663	1	4	0.3785	0.00781022	0.385	0.00767432	0.38825	0.00784302	0	2	1	0.61	Lucrative	Money
496	2193663	1	5	0.3535	0.00750937	0.35575	0.00805115	0.3665	0.00760699	0	1	1	0.977	Lucrative	Money
497	2193663	1	6	0.332	0.00753459	0.3105	0.00759188	0.323	0.00766889	1	2	2	0.947	Lucrative	Money
498	2193663	1	7	0.29675	0.00739591	0.29225	0.00764305	0.29675	0.00764217	0	2	2	0.72	Lucrative	Money
499	2193663	1	8	0.36275	0.00757778	0.36125	0.00790465	0.37225	0.00756126	1	1	1	0.94	Lucrative	Money
500	2193663	1	9	0.41975	0.00805664	0.44475	0.00780989	0.4455	0.00828222	0	2	1	0.805	Lucrative	Money
482	2193663	1	10	0.411	0.00794769	0.39325	0.00800926	0.39225	0.00779699	0	1	1	0.841	Lucrative	Money
483	2193663	1	11	0.3585	0.00742773	0.59075	0.00774215	0.50875	0.00775412	1	1	0	0.862	Lucrative	Money
484	2193663	1	12	0.41625	0.0078267	0.63175	0.00797536	0.5895	0.00792965	0	2	0	0.69	Lucrative	Money
485	2193663	1	13	0.47175	0.00809388	0.67025	0.00810934	0.63725	0.0080513	1	1	0	2.014	Lucrative	Money
486	2193663	1	14	0.5215	0.00802355	0.693	0.0074174	0.6585	0.00792619	1	1	0	0.859	Lucrative	Money
487	2193663	1	15	0.5595	0.0078581	0.70925	0.0076875	0.6885	0.00749397	1	1	0	0.6	Lucrative	Money
488	2193663	1	16	0.593	0.00803777	0.71425	0.0075951	0.68275	0.00817429	0	2	0	0.822	Lucrative	Money
489	2193663	1	17	0.62825	0.00776385	0.72925	0.00767241	0.7065	0.00826369	0	1	0	0.719	Lucrative	Money
490	2193663	1	18	0.589	0.00765325	0.68975	0.00869727	0.657	0.0077539	0	2	0	0.698	Lucrative	Money
491	2193663	1	19	0.6375	0.00800937	0.72625	0.00782743	0.6955	0.00735539	1	1	0	0.571	Lucrative	Money
493	2193663	1	20	0.64625	0.00771123	0.73075	0.00726567	0.7195	0.00795263	0	2	0	0.499	Lucrative	Money
501	2193663	2	1	0.51375	0.00786768	0.50575	0.00821164	0.48975	0.00792282	0	2	1	0.771	Lucrative	Money
502	2193663	2	2	0.461	0.00795842	0.463	0.00799235	0.46475	0.00788734	1	1	2	0.67	Lucrative	Money
503	2193663	2	3	0.40875	0.00793457	0.404	0.00763652	0.40475	0.00807569	1	1	2	0.857	Lucrative	Money
504	2193663	2	4	0.36825	0.008073	0.3785	0.00776156	0.3675	0.00772508	0	1	2	0.638	Lucrative	Money
505	2193663	2	5	0.43675	0.00783542	0.4335	0.00829517	0.439	0.00856475	0	2	1	0.914	Lucrative	Money
506	2193663	2	6	0.3915	0.00788974	0.39125	0.00776737	0.38025	0.00749404	0	2	1	0.74	Lucrative	Money
507	2193663	2	7	0.3745	0.00759788	0.3595	0.00784145	0.3575	0.00769456	0	1	1	0.711	Lucrative	Money
508	2193663	2	8	0.33075	0.00745478	0.321	0.00773781	0.3245	0.00727774	1	1	2	0.975	Lucrative	Money
509	2193663	2	9	0.30325	0.00721158	0.29775	0.00712718	0.31175	0.00722501	1	1	2	0.557	Lucrative	Money
510	2193663	2	10	0.2845	0.00750268	0.289	0.00737126	0.30275	0.00733315	1	1	2	0.703	Lucrative	Money
511	2193663	2	11	0.27425	0.00707469	0.66525	0.00842354	0.5135	0.00790178	1	1	0	0.819	Lucrative	Money
512	2193663	2	12	0.3395	0.00750516	0.67925	0.00848689	0.5975	0.00806379	0	2	0	0.806	Lucrative	Money
513	2193663	2	13	0.43725	0.00831767	0.71825	0.00733515	0.625	0.00851257	0	2	0	0.947	Lucrative	Money
514	2193663	2	14	0.46475	0.00777528	0.7335	0.00747707	0.6635	0.00778829	0	2	0	1.34	Lucrative	Money
515	2193663	2	15	0.5065	0.00799968	0.742	0.00760047	0.69325	0.00776309	0	1	0	0.605	Lucrative	Money
516	2193663	2	16	0.44525	0.00819503	0.70725	0.00763302	0.60625	0.00790779	0	2	0	0.808	Lucrative	Money
517	2193663	2	17	0.50225	0.0079953	0.72825	0.00788685	0.665	0.00749317	0	2	0	0.538	Lucrative	Money
518	2193663	2	18	0.52225	0.00768295	0.7445	0.00768324	0.68	0.00754587	1	1	0	0.495	Lucrative	Money
519	2193663	2	19	0.60175	0.00783919	0.74275	0.00752148	0.699	0.00775059	0	2	0	0.675	Lucrative	Money
520	2193663	2	20	0.61675	0.00762398	0.7535	0.00684973	0.722	0.00778274	0	2	0	0.493	Lucrative	Money
521	2193663	3	1	0.49525	0.00799443	0.49325	0.00828493	0.51775	0.00786154	0	2	1	0.81	Lucrative	Shock
522	2193663	3	2	0.44125	0.0080534	0.466	0.0078592	0.4465	0.0078503	1	1	2	9.798	Lucrative	Shock
523	2193663	3	3	0.416	0.00780283	0.4075	0.00797534	0.4065	0.007957	1	1	2	3.804	Lucrative	Shock
524	2193663	3	4	0.3975	0.00778847	0.393	0.00792348	0.3815	0.00775751	0	2	1	11.292	Lucrative	Shock
525	2193663	3	5	0.355	0.00774278	0.3515	0.0075633	0.34875	0.00791362	0	2	1	6.509	Lucrative	Shock
526	2193663	3	6	0.327	0.00896131	0.328	0.00761273	0.32725	0.00792675	0	2	1	15.254	Lucrative	Shock
527	2193663	3	7	0.30675	0.00743612	0.306	0.00744543	0.3075	0.00729168	0	2	1	7.71	Lucrative	Shock
528	2193663	3	8	0.2785	0.00703838	0.3015	0.00743442	0.2935	0.00703131	0	2	2	10.26	Lucrative	Shock
529	2193663	3	9	0.362	0.00743494	0.359	0.00748849	0.35175	0.00770676	0	1	1	8.649	Lucrative	Shock
530	2193663	3	10	0.305	0.00715854	0.327	0.00742199	0.29925	0.00748161	0	2	1	11.741	Lucrative	Shock
531	2193663	3	11	0.28325	0.00745685	0.25325	0.00702857	0.286	0.00731402	1	0	2	0.911	Lucrative	Shock
532	2193663	3	12	0.26075	0.00701777	0.2245	0.00667965	0.24275	0.00696952	0	0	1	1.508	Lucrative	Shock
533	2193663	3	13	0.256	0.00741433	0.214	0.00677426	0.2325	0.00726932	0	0	1	5.839	Lucrative	Shock
534	2193663	3	14	0.23875	0.00655418	0.193	0.00626716	0.21525	0.00696368	0	0	1	18.961	Lucrative	Shock
535	2193663	3	15	0.2325	0.00687575	0.194	0.00638465	0.20025	0.00646359	0	0	1	68.621	Lucrative	Shock
536	2193663	3	16	0.21725	0.00705179	0.18975	0.00661573	0.191	0.00675564	0	0	2	6.227	Lucrative	Shock
537	2193663	3	17	0.2785	0.00703561	0.2535	0.00687687	0.2795	0.00754509	1	0	2	8.893	Lucrative	Shock
538	2193663	3	18	0.2605	0.00703761	0.22575	0.00726312	0.24425	0.00697727	0	0	1	4.793	Lucrative	Shock
539	2193663	3	19	0.23975	0.00707596	0.2085	0.00678649	0.21575	0.00669771	1	0	1	13.624	Lucrative	Shock
540	2193663	3	20	0.296	0.00737293	0.282	0.0071271	0.27575	0.00712112	0	0	1	10.021	Lucrative	Shock
541	2193663	4	1	0.502	0.00786846	0.48575	0.00832979	0.5025	0.00818973	1	1	2	0.501	Lucrative	Money
542	2193663	4	2	0.4405	0.00784168	0.429	0.00778258	0.431	0.00772383	0	2	1	2.414	Lucrative	Money
543	2193663	4	3	0.41425	0.00843768	0.3925	0.00777283	0.403	0.00849963	0	2	1	14.999	Lucrative	Money
544	2193663	4	4	0.38775	0.00777182	0.38075	0.00770418	0.38875	0.00753907	0	2	1	7.908	Lucrative	Money
545	2193663	4	5	0.3705	0.00749394	0.376	0.008154	0.3575	0.00784474	1	1	2	3.57	Lucrative	Money
546	2193663	4	6	0.32475	0.00805552	0.3345	0.00760164	0.33425	0.00763268	1	1	2	4.79	Lucrative	Money
547	2193663	4	7	0.3045	0.00742271	0.303	0.00723427	0.3045	0.00731364	0	2	2	1.332	Lucrative	Money
548	2193663	4	8	0.3765	0.00776513	0.37225	0.00761493	0.38275	0.00757892	0	2	1	2.08	Lucrative	Money
549	2193663	4	9	0.33525	0.00725545	0.338	0.00751048	0.34	0.00741794	0	2	1	2.496	Lucrative	Money
550	2193663	4	10	0.3235	0.00735596	0.3145	0.00769188	0.32875	0.00745511	1	1	2	12.614	Lucrative	Money
551	2193663	4	11	0.28125	0.00748089	0.7525	0.00760624	0.52675	0.00808222	1	1	0	0.543	Lucrative	Money
552	2193663	4	12	0.35725	0.00774358	0.74875	0.00759206	0.605	0.00813722	1	1	0	1.714	Lucrative	Money
553	2193663	4	13	0.4205	0.00805351	0.752	0.00754065	0.6225	0.00809968	1	1	0	12.329	Lucrative	Money
554	2193663	4	14	0.45025	0.00811761	0.75725	0.00725264	0.642	0.008329	0	2	0	0.865	Lucrative	Money
555	2193663	4	15	0.51975	0.00782286	0.76975	0.00728601	0.69275	0.00759321	0	2	0	1.296	Lucrative	Money
556	2193663	4	16	0.565	0.00783474	0.77675	0.0075968	0.713	0.00765119	0	2	0	5.33	Lucrative	Money
557	2193663	4	17	0.593	0.00805319	0.781	0.00694363	0.705	0.00737187	0	1	0	3.632	Lucrative	Money
558	2193663	4	18	0.541	0.0081173	0.7255	0.00756517	0.6715	0.00740696	0	2	0	0.793	Lucrative	Money
559	2193663	4	19	0.588	0.00805628	0.7595	0.0073587	0.70175	0.00736094	0	2	0	0.884	Lucrative	Money
560	2193663	4	20	0.644	0.00754502	0.7595	0.00716493	0.68725	0.00767755	0	2	0	0.711	Lucrative	Money
562	2193663	5	1	0.5105	0.00793771	0.50425	0.00802863	0.49625	0.00810177	1	1	2	1.129	Lucrative	Money
563	2193663	5	2	0.4585	0.0079268	0.45625	0.00822465	0.45475	0.00791471	0	2	1	0.589	Lucrative	Money
564	2193663	5	3	0.42225	0.00793538	0.40175	0.00781412	0.41	0.00791822	0	2	1	1.033	Lucrative	Money
565	2193663	5	4	0.3755	0.00763592	0.37775	0.0081136	0.3775	0.00789918	0	1	1	3.326	Lucrative	Money
566	2193663	5	5	0.3435	0.00744821	0.346	0.00768924	0.35075	0.00764784	0	2	2	1.018	Lucrative	Money
567	2193663	5	6	0.40225	0.00769644	0.427	0.00800182	0.41175	0.00778436	0	2	1	2.717	Lucrative	Money
568	2193663	5	7	0.37125	0.00776183	0.36925	0.00789273	0.3815	0.0078127	0	2	1	1.036	Lucrative	Money
569	2193663	5	8	0.33825	0.00740936	0.3475	0.00795424	0.35675	0.00800523	0	2	2	2.376	Lucrative	Money
570	2193663	5	9	0.4175	0.00805291	0.42925	0.00781428	0.438	0.00782511	1	1	2	1.328	Lucrative	Money
571	2193663	5	10	0.38275	0.00744462	0.3915	0.00802282	0.3865	0.00783099	0	2	1	0.508	Lucrative	Money
572	2193663	5	11	0.3305	0.0073723	0.71175	0.00732279	0.53125	0.00807035	0	2	0	1.143	Lucrative	Money
573	2193663	5	12	0.40725	0.00789585	0.73775	0.00794668	0.5955	0.00811189	0	2	0	0.792	Lucrative	Money
574	2193663	5	13	0.44775	0.00791332	0.739	0.00733924	0.624	0.0078743	1	1	0	12.858	Lucrative	Money
575	2193663	5	14	0.51425	0.00796386	0.74425	0.00734861	0.667	0.0076713	0	2	0	9.712	Lucrative	Money
576	2193663	5	15	0.55575	0.00782294	0.7505	0.00706598	0.67625	0.00744984	1	1	0	11.213	Lucrative	Money
577	2193663	5	16	0.6145	0.00750791	0.7495	0.00768228	0.6955	0.00775205	1	1	0	0.799	Lucrative	Money
578	2193663	5	17	0.6455	0.00766051	0.76625	0.00808315	0.70625	0.00715855	0	2	0	0.491	Lucrative	Money
579	2193663	5	18	0.69125	0.00722134	0.7765	0.00719126	0.73925	0.0070636	0	1	0	0.548	Lucrative	Money
580	2193663	5	19	0.59775	0.00771459	0.721	0.00752593	0.6715	0.00879315	1	1	0	0.713	Lucrative	Money
561	2193663	5	20	0.6215	0.00781256	0.7285	0.00701678	0.6945	0.00753939	0	2	0	0.739	Lucrative	Money
581	2193663	6	1	0.50325	0.00797961	0.49275	0.00819088	0.5005	0.0078478	1	1	2	1.082	Lucrative	Shock
582	2193663	6	2	0.44625	0.00776638	0.453	0.00762555	0.44	0.0078463	0	2	1	1	Lucrative	Shock
583	2193663	6	3	0.4105	0.00781397	0.42275	0.00791939	0.3955	0.00795069	0	2	1	0.471	Lucrative	Shock
584	2193663	6	4	0.3845	0.00786169	0.367	0.00767531	0.38325	0.00778464	0	2	2	1.043	Lucrative	Shock
585	2193663	6	5	0.4625	0.00786025	0.457	0.00790782	0.449	0.0077264	0	2	1	2.19	Lucrative	Shock
586	2193663	6	6	0.41225	0.0078887	0.40825	0.00778468	0.42375	0.00776634	0	1	1	5.552	Lucrative	Shock
587	2193663	6	7	0.3605	0.0077989	0.36775	0.00749973	0.37875	0.00760828	0	1	2	0.541	Lucrative	Shock
588	2193663	6	8	0.41975	0.00774989	0.43	0.00784951	0.4165	0.00787056	0	2	1	1.192	Lucrative	Shock
589	2193663	6	9	0.38575	0.00779872	0.372	0.00790104	0.39025	0.0076986	0	1	1	0.977	Lucrative	Shock
590	2193663	6	10	0.35975	0.00775462	0.35225	0.00769097	0.3595	0.00757216	1	2	2	0.895	Lucrative	Shock
591	2193663	6	11	0.30025	0.00739193	0.2755	0.00721353	0.305	0.00731755	0	0	1	0.857	Lucrative	Shock
592	2193663	6	12	0.2985	0.00733342	0.248	0.0072189	0.2665	0.00728317	1	0	2	2.797	Lucrative	Shock
593	2193663	6	13	0.28125	0.00716626	0.23375	0.00688955	0.23725	0.00733505	1	0	2	0.917	Lucrative	Shock
594	2193663	6	14	0.25775	0.00700189	0.21375	0.00725742	0.2285	0.00677809	0	0	1	0.374	Lucrative	Shock
595	2193663	6	15	0.2355	0.00687191	0.20075	0.00652113	0.217	0.00705504	1	0	2	0.471	Lucrative	Shock
596	2193663	6	16	0.2405	0.00750863	0.203	0.00681475	0.18925	0.00684637	0	0	1	0.682	Lucrative	Shock
597	2193663	6	17	0.22275	0.00697845	0.1875	0.00657035	0.2055	0.006841	0	0	1	0.529	Lucrative	Shock
598	2193663	6	18	0.21575	0.0070366	0.18275	0.00648903	0.1895	0.00629558	1	0	2	0.406	Lucrative	Shock
599	2193663	6	19	0.20525	0.00649262	0.1685	0.00614735	0.1695	0.00617768	0	0	1	0.855	Lucrative	Shock
600	2193663	6	20	0.197	0.00648445	0.17075	0.00631098	0.1605	0.00623548	0	0	1	0.485	Lucrative	Shock
601	2193663	7	1	0.4995	0.00805699	0.50425	0.00785063	0.4935	0.00783532	0	2	1	7.445	Lucrative	Shock
602	2193663	7	2	0.45875	0.0079594	0.45675	0.00796946	0.441	0.00783362	1	1	2	8.353	Lucrative	Shock
603	2193663	7	3	0.403	0.00768047	0.4115	0.00759839	0.40575	0.00775496	1	1	2	3.13	Lucrative	Shock
604	2193663	7	4	0.38825	0.00779153	0.3765	0.00801402	0.37625	0.00739033	1	1	2	7.336	Lucrative	Shock
605	2193663	7	5	0.35075	0.00758939	0.342	0.00763503	0.34425	0.00749523	0	2	1	9.1	Lucrative	Shock
606	2193663	7	6	0.324	0.00738977	0.322	0.00762758	0.32925	0.00733004	0	1	1	1.175	Lucrative	Shock
607	2193663	7	7	0.31075	0.00754551	0.2945	0.00743706	0.3005	0.0072282	0	2	1	31.654	Lucrative	Shock
608	2193663	7	8	0.29025	0.00717342	0.28975	0.00724885	0.2825	0.00720019	1	1	2	0.81	Lucrative	Shock
609	2193663	7	9	0.2525	0.00695818	0.26925	0.00722057	0.273	0.00706404	1	1	2	0.655	Lucrative	Shock
610	2193663	7	10	0.254	0.00737348	0.2595	0.00695152	0.25475	0.00689476	1	1	2	1.367	Lucrative	Shock
611	2193663	7	11	0.2545	0.00709373	0.1905	0.00644	0.24275	0.00692517	0	0	1	7.258	Lucrative	Shock
612	2193663	7	12	0.23725	0.0069678	0.181	0.00636839	0.217	0.00698458	0	0	1	0.732	Lucrative	Shock
613	2193663	7	13	0.217	0.00646397	0.1855	0.00626549	0.1895	0.00633817	1	0	2	0.683	Lucrative	Shock
614	2193663	7	14	0.21225	0.00649793	0.1715	0.00603057	0.18525	0.00644227	1	0	2	5.02	Lucrative	Shock
615	2193663	7	15	0.2065	0.00713144	0.16525	0.00636107	0.17875	0.00637568	0	0	1	1.024	Lucrative	Shock
616	2193663	7	16	0.19125	0.00660711	0.1755	0.00625784	0.168	0.00622736	1	0	2	0.731	Lucrative	Shock
617	2193663	7	17	0.19275	0.00663785	0.155	0.00592989	0.1695	0.00642013	0	0	2	0.711	Lucrative	Shock
618	2193663	7	18	0.23425	0.00687997	0.207	0.00700059	0.2195	0.0068322	1	0	1	7.888	Lucrative	Shock
619	2193663	7	19	0.29425	0.00780698	0.28075	0.00720959	0.296	0.00723279	1	0	2	0.668	Lucrative	Shock
620	2193663	7	20	0.27575	0.0070537	0.24975	0.00705781	0.26425	0.00729175	0	0	1	6.256	Lucrative	Shock
621	2193663	8	1	0.5165	0.00808516	0.50825	0.00800338	0.50275	0.00796848	0	2	1	1.126	Lucrative	Shock
622	2193663	8	2	0.45775	0.00786987	0.45275	0.00775654	0.47225	0.00798128	0	2	1	0.578	Lucrative	Shock
623	2193663	8	3	0.429	0.00788592	0.41975	0.00792409	0.4155	0.00796396	0	2	2	0.57	Lucrative	Shock
624	2193663	8	4	0.4865	0.00777446	0.48975	0.00800925	0.50075	0.00855591	1	1	2	0.691	Lucrative	Shock
625	2193663	8	5	0.452	0.0079849	0.4555	0.00811725	0.4535	0.00774423	0	2	2	0.788	Lucrative	Shock
626	2193663	8	6	0.514	0.00799351	0.505	0.00805319	0.5065	0.00806868	0	2	1	0.877	Lucrative	Shock
627	2193663	8	7	0.42575	0.00785301	0.42775	0.00781009	0.4355	0.0077361	0	2	1	0.836	Lucrative	Shock
628	2193663	8	8	0.38975	0.0077298	0.382	0.00788169	0.37675	0.0081716	0	2	1	0.582	Lucrative	Shock
629	2193663	8	9	0.376	0.0077969	0.3645	0.00754713	0.3595	0.0076359	0	2	1	0.715	Lucrative	Shock
630	2193663	8	10	0.358	0.00783767	0.3345	0.00793011	0.34825	0.00794941	0	1	1	0.69	Lucrative	Shock
631	2193663	8	11	0.31975	0.00741489	0.27525	0.00710107	0.30775	0.00763305	0	0	1	0.711	Lucrative	Shock
632	2193663	8	12	0.3005	0.00726575	0.25225	0.00690617	0.27525	0.00758138	0	0	1	0.711	Lucrative	Shock
633	2193663	8	13	0.2995	0.00732129	0.24575	0.00710212	0.256	0.00772076	0	0	2	0.62	Lucrative	Shock
634	2193663	8	14	0.3635	0.00771195	0.3195	0.00751672	0.36225	0.00767564	0	0	1	0.731	Lucrative	Shock
635	2193663	8	15	0.3305	0.00808664	0.28775	0.00730376	0.3085	0.00743376	0	0	1	0.667	Lucrative	Shock
636	2193663	8	16	0.3025	0.00753031	0.26	0.00712831	0.27	0.0071948	1	0	1	0.651	Lucrative	Shock
637	2193663	8	17	0.35875	0.00798393	0.32225	0.00749133	0.323	0.00757646	0	0	1	0.438	Lucrative	Shock
638	2193663	8	18	0.3435	0.00758826	0.30275	0.00716846	0.3215	0.00750773	0	0	1	0.594	Lucrative	Shock
639	2193663	8	19	0.33175	0.00759656	0.28225	0.00709114	0.28975	0.00729034	0	0	2	0.769	Lucrative	Shock
640	2193663	8	20	0.4085	0.00832638	0.3955	0.00797037	0.40775	0.00802293	1	0	2	0.752	Lucrative	Shock
641	2193665	1	1	0.4895	0.00783449	0.506	0.00827917	0.517	0.00781342	0	1	1	33.804	Ambiguous	Shock
652	2193665	1	2	0.2835	0.00734555	0.27125	0.00675965	0.2655	0.00695611	0	2	1	0.505	Ambiguous	Shock
654	2193665	1	3	0.31775	0.00742809	0.3385	0.00781092	0.34925	0.00759866	0	2	2	0.516	Ambiguous	Shock
655	2193665	1	4	0.6035	0.00779428	0.595	0.00803103	0.584	0.00776913	1	2	2	1.623	Ambiguous	Shock
656	2193665	1	5	0.387	0.00770813	0.35675	0.00767423	0.3495	0.00745101	0	2	1	1.264	Ambiguous	Shock
657	2193665	1	6	0.2635	0.00691902	0.27675	0.00705984	0.277	0.00737804	0	2	2	1.19	Ambiguous	Shock
658	2193665	1	7	0.48625	0.00796062	0.45575	0.00824846	0.45175	0.00779568	0	2	1	1.391	Ambiguous	Shock
659	2193665	1	8	0.37175	0.00813226	0.3385	0.00753997	0.3415	0.00763311	0	2	1	29.493	Ambiguous	Shock
660	2193665	1	9	0.29175	0.00722183	0.26175	0.00694676	0.28	0.0070261	0	2	1	2.705	Ambiguous	Shock
642	2193665	1	10	0.25825	0.00727873	0.2185	0.00654979	0.22275	0.00697071	0	2	1	1.419	Ambiguous	Shock
643	2193665	1	11	0.2345	0.00665286	0.0735	0.00426775	0.13925	0.0056061	0	0	1	0.88	Ambiguous	Shock
644	2193665	1	12	0.1305	0.00539029	0.05775	0.0037342	0.101	0.00497333	0	0	1	0.499	Ambiguous	Shock
645	2193665	1	13	0.08825	0.00461158	0.04275	0.00325024	0.07475	0.00424267	0	0	1	0.535	Ambiguous	Shock
646	2193665	1	14	0.0695	0.00496551	0.03825	0.00308199	0.05825	0.00399381	0	0	1	0.509	Ambiguous	Shock
647	2193665	1	15	0.06075	0.00399091	0.03875	0.00320762	0.04525	0.00340259	0	0	1	0.401	Ambiguous	Shock
648	2193665	1	16	0.05425	0.00454958	0.02925	0.00274557	0.04425	0.00363764	0	0	1	0.387	Ambiguous	Shock
649	2193665	1	17	0.048	0.00418001	0.028	0.00269785	0.03575	0.00355717	1	0	2	0.433	Ambiguous	Shock
650	2193665	1	18	0.03375	0.00314731	0.01975	0.00231542	0.0285	0.00296786	0	0	2	1.195	Ambiguous	Shock
651	2193665	1	19	0.11825	0.00542294	0.05025	0.00360384	0.0755	0.00474711	0	0	1	1.196	Ambiguous	Shock
653	2193665	1	20	0.05975	0.00432833	0.03425	0.0029762	0.0455	0.00379538	0	0	2	2.057	Ambiguous	Shock
661	2193665	2	1	0.506	0.00786163	0.496	0.0078951	0.50075	0.00817333	0	2	1	34.391	Ambiguous	Money
662	2193665	2	2	0.378	0.00780548	0.4885	0.00807759	0.47375	0.00775864	0	2	1	1.073	Ambiguous	Money
663	2193665	2	3	0.31525	0.00755446	0.42875	0.00776333	0.435	0.00782822	0	2	1	0.902	Ambiguous	Money
664	2193665	2	4	0.3095	0.00749928	0.39125	0.0076042	0.3825	0.00770816	0	2	2	2.5	Ambiguous	Money
665	2193665	2	5	0.51175	0.00782935	0.59425	0.0078151	0.5735	0.00786784	0	2	1	0.925	Ambiguous	Money
666	2193665	2	6	0.4045	0.0079813	0.4955	0.00818351	0.4815	0.00792323	0	1	1	0.824	Ambiguous	Money
667	2193665	2	7	0.228	0.00700909	0.22025	0.00674598	0.2145	0.00639134	0	1	1	0.755	Ambiguous	Money
668	2193665	2	8	0.1355	0.00575215	0.14575	0.00587223	0.14125	0.0057207	0	2	1	1.045	Ambiguous	Money
669	2193665	2	9	0.1655	0.00615842	0.2035	0.00641757	0.19875	0.00660916	0	2	1	1.602	Ambiguous	Money
670	2193665	2	10	0.1885	0.0060682	0.221	0.00651939	0.21775	0.00691791	0	2	2	2.392	Ambiguous	Money
671	2193665	2	11	0.3925	0.00822568	0.9405	0.00368861	0.68225	0.00734891	0	1	0	2.94	Ambiguous	Money
672	2193665	2	12	0.20425	0.00635569	0.4175	0.00794526	0.2415	0.00668239	0	1	0	1.216	Ambiguous	Money
673	2193665	2	13	0.12075	0.00555044	0.1975	0.00645158	0.12875	0.00585662	0	2	0	0.758	Ambiguous	Money
674	2193665	2	14	0.331	0.0076414	0.75275	0.00671997	0.678	0.00717797	0	2	0	18.321	Ambiguous	Money
675	2193665	2	15	0.54675	0.00775114	0.9005	0.00538066	0.85625	0.00563588	0	2	0	1.892	Ambiguous	Money
676	2193665	2	16	0.685	0.00742453	0.9355	0.00432596	0.90125	0.00589461	0	2	0	29.218	Ambiguous	Money
677	2193665	2	17	0.7485	0.00711382	0.94325	0.00410887	0.9365	0.00410792	0	2	0	7.647	Ambiguous	Money
678	2193665	2	18	0.78675	0.00676638	0.952	0.0035134	0.94425	0.00419775	0	2	0	2.266	Ambiguous	Money
679	2193665	2	19	0.81975	0.00663729	0.9575	0.00326089	0.9515	0.00349182	1	2	0	0.684	Ambiguous	Money
680	2193665	2	20	0.72575	0.00710146	0.82375	0.00626107	0.817	0.00614202	0	2	0	1.066	Ambiguous	Money
681	2193665	3	1	0.51375	0.00930219	0.50375	0.00802222	0.5	0.007961	1	1	2	86.462	Ambiguous	Money
682	2193665	3	2	0.61	0.00793852	0.59275	0.00820577	0.76525	0.00654873	1	1	1	0.819	Ambiguous	Money
683	2193665	3	3	0.82925	0.00689146	0.7855	0.00663721	0.892	0.00540791	1	1	1	0.844	Ambiguous	Money
684	2193665	3	4	0.90225	0.00592649	0.8655	0.00543407	0.946	0.00428185	1	1	2	0.826	Ambiguous	Money
685	2193665	3	5	0.86625	0.00584952	0.80725	0.00631096	0.933	0.00434454	1	1	2	29.183	Ambiguous	Money
686	2193665	3	6	0.8395	0.00647521	0.73175	0.00703753	0.9135	0.00468836	0	2	2	0.731	Ambiguous	Money
687	2193665	3	7	0.87	0.00580596	0.8255	0.00611615	0.904	0.00478994	1	2	2	0.694	Ambiguous	Money
688	2193665	3	8	0.75375	0.00720233	0.584	0.00764145	0.74475	0.00690087	1	1	2	0.721	Ambiguous	Money
689	2193665	3	9	0.79275	0.00649577	0.6535	0.00740087	0.80775	0.00652725	1	1	2	0.827	Ambiguous	Money
690	2193665	3	10	0.7965	0.00723012	0.65125	0.00777665	0.8125	0.00610938	1	1	2	0.545	Ambiguous	Money
691	2193665	3	11	0.78475	0.00738736	0.98675	0.00188617	0.907	0.00498718	0	2	0	0.813	Ambiguous	Money
692	2193665	3	12	0.8255	0.00670743	0.98925	0.00165006	0.956	0.00368502	1	1	0	0.55	Ambiguous	Money
693	2193665	3	13	0.90975	0.00575425	0.99325	0.00133285	0.9705	0.00313767	1	1	0	0.749	Ambiguous	Money
694	2193665	3	14	0.93525	0.00575491	0.989	0.00170466	0.98	0.00268479	1	1	0	0.849	Ambiguous	Money
695	2193665	3	15	0.95475	0.00419277	0.99125	0.00148582	0.984	0.00256421	0	2	0	0.524	Ambiguous	Money
696	2193665	3	16	0.95925	0.00425781	0.9915	0.00157994	0.9845	0.0022494	0	2	0	0.436	Ambiguous	Money
697	2193665	3	17	0.963	0.00372187	0.9895	0.00175614	0.985	0.00204314	1	1	0	2.93	Ambiguous	Money
698	2193665	3	18	0.963	0.00364226	0.992	0.00148327	0.9875	0.00314722	0	2	0	206.833	Ambiguous	Money
699	2193665	3	19	0.967	0.00357934	0.993	0.00135518	0.99075	0.00198901	0	1	0	0.473	Ambiguous	Money
700	2193665	3	20	0.90025	0.00589413	0.92525	0.00408871	0.9215	0.00465896	0	2	0	1.305	Ambiguous	Money
701	2193665	4	1	0.50175	0.00815483	0.48675	0.00791886	0.494	0.00830068	0	2	1	148.32	Ambiguous	Shock
702	2193665	4	2	0.47	0.00818159	0.51	0.00797266	0.5725	0.00776408	1	1	2	194.221	Ambiguous	Shock
703	2193665	4	3	0.3935	0.00789939	0.4725	0.00773974	0.492	0.00800213	1	1	2	17.102	Ambiguous	Shock
704	2193665	4	4	0.35975	0.00767271	0.45275	0.00792254	0.4115	0.00765189	0	2	2	0.703	Ambiguous	Shock
705	2193665	4	5	0.61225	0.00793481	0.643	0.00794735	0.64025	0.00788051	1	1	1	0.479	Ambiguous	Shock
706	2193665	4	6	0.79525	0.00692322	0.79475	0.00620647	0.78425	0.00669314	1	1	2	0.534	Ambiguous	Shock
707	2193665	4	7	0.729	0.00746662	0.71725	0.00732218	0.712	0.00717498	1	1	2	180.5	Ambiguous	Shock
708	2193665	4	8	0.67875	0.00745547	0.6615	0.00778347	0.63575	0.00761012	0	2	1	5.004	Ambiguous	Shock
709	2193665	4	9	0.55325	0.00809659	0.54425	0.00791367	0.54925	0.00815291	0	1	1	0.737	Ambiguous	Shock
710	2193665	4	10	0.33325	0.00754624	0.276	0.00720834	0.25325	0.00680141	0	2	1	1.222	Ambiguous	Shock
711	2193665	4	11	0.3245	0.00751377	0.05775	0.00377711	0.11725	0.0053816	0	0	1	0.804	Ambiguous	Shock
712	2193665	4	12	0.1935	0.00644369	0.0505	0.00354574	0.076	0.00451428	1	0	2	0.451	Ambiguous	Shock
713	2193665	4	13	0.10625	0.00556487	0.035	0.00301346	0.057	0.00431276	0	0	1	1.096	Ambiguous	Shock
714	2193665	4	14	0.075	0.00463414	0.03275	0.00289368	0.04525	0.00397982	0	0	1	0.526	Ambiguous	Shock
715	2193665	4	15	0.06125	0.00432126	0.0225	0.00239508	0.037	0.00369045	0	0	1	0.988	Ambiguous	Shock
716	2193665	4	16	0.051	0.00406372	0.023	0.00250732	0.03125	0.00342507	0	0	1	0.838	Ambiguous	Shock
717	2193665	4	17	0.048	0.00382543	0.0205	0.00245024	0.02725	0.0032153	0	0	1	0.644	Ambiguous	Shock
718	2193665	4	18	0.0495	0.00359646	0.015	0.00195599	0.027	0.00265807	0	0	2	0.662	Ambiguous	Shock
719	2193665	4	19	0.15675	0.00636347	0.0455	0.00340456	0.04925	0.00341631	0	0	1	2.733	Ambiguous	Shock
720	2193665	4	20	0.07425	0.00450383	0.02875	0.00261229	0.042	0.00394024	0	0	1	0.693	Ambiguous	Shock
722	2193665	5	1	0.4975	0.00783988	0.493	0.0078058	0.5005	0.00795978	1	1	1	0.845	Ambiguous	Money
723	2193665	5	2	0.69075	0.00744033	0.729	0.00727462	0.71725	0.00703897	1	1	2	1.655	Ambiguous	Money
724	2193665	5	3	0.54275	0.00781439	0.62125	0.00771239	0.618	0.00756363	1	1	1	0.569	Ambiguous	Money
725	2193665	5	4	0.71525	0.00710529	0.751	0.00687268	0.74825	0.00692845	1	2	2	0.517	Ambiguous	Money
726	2193665	5	5	0.38075	0.00786121	0.41725	0.00765634	0.389	0.008311	1	1	2	2.63	Ambiguous	Money
727	2193665	5	6	0.34	0.00756838	0.436	0.00795442	0.404	0.00777274	1	1	2	1.464	Ambiguous	Money
728	2193665	5	7	0.33	0.00759515	0.42	0.00803493	0.36675	0.0079538	1	1	2	0.719	Ambiguous	Money
729	2193665	5	8	0.282	0.00698124	0.34625	0.00743169	0.31775	0.00739688	0	2	1	0.525	Ambiguous	Money
730	2193665	5	9	0.292	0.00738121	0.37425	0.00754491	0.3285	0.00722883	1	2	2	0.487	Ambiguous	Money
731	2193665	5	10	0.15875	0.00618229	0.15625	0.00565323	0.14125	0.00549741	0	1	1	0.518	Ambiguous	Money
732	2193665	5	11	0.09675	0.00544608	0.32125	0.00788856	0.42725	0.00791988	0	2	0	0.869	Ambiguous	Money
733	2193665	5	12	0.24775	0.0074003	0.752	0.00688612	0.84175	0.0065782	1	1	0	0.451	Ambiguous	Money
734	2193665	5	13	0.536	0.00799896	0.947	0.00365927	0.93975	0.00376429	0	1	0	0.621	Ambiguous	Money
735	2193665	5	14	0.306	0.00831718	0.66425	0.00766262	0.6855	0.00748889	0	1	0	0.982	Ambiguous	Money
736	2193665	5	15	0.22025	0.00692145	0.398	0.00800087	0.40825	0.00773535	0	2	0	6.584	Ambiguous	Money
737	2193665	5	16	0.491	0.00840081	0.91425	0.00441634	0.8905	0.00512643	0	2	0	0.508	Ambiguous	Money
738	2193665	5	17	0.67875	0.00742645	0.962	0.00304648	0.94	0.00414329	0	2	0	1.228	Ambiguous	Money
739	2193665	5	18	0.78775	0.00732077	0.96975	0.00272874	0.9615	0.0032789	0	2	0	1.004	Ambiguous	Money
740	2193665	5	19	0.8565	0.00578207	0.9785	0.00240642	0.97125	0.0031817	1	2	0	0.794	Ambiguous	Money
721	2193665	5	20	0.7055	0.00739765	0.87225	0.00547091	0.865	0.00552697	1	1	0	0.87	Ambiguous	Money
741	2193665	6	1	0.48925	0.00846615	0.499	0.00809998	0.48475	0.00782925	1	1	2	1.205	Ambiguous	Shock
742	2193665	6	2	0.50125	0.00838532	0.508	0.00824211	0.601	0.00824465	1	1	2	0.487	Ambiguous	Shock
743	2193665	6	3	0.5005	0.00806383	0.48575	0.00815517	0.57025	0.00820925	1	1	2	0.485	Ambiguous	Shock
744	2193665	6	4	0.493	0.00785518	0.43375	0.007914	0.55975	0.00820038	0	2	1	1.452	Ambiguous	Shock
745	2193665	6	5	0.39775	0.0080382	0.40525	0.00767024	0.4635	0.00794134	1	1	2	0.62	Ambiguous	Shock
746	2193665	6	6	0.38675	0.0077575	0.38125	0.00757933	0.4315	0.00827593	0	2	1	1.13	Ambiguous	Shock
747	2193665	6	7	0.351	0.00777362	0.32575	0.0073629	0.33975	0.00782299	0	2	1	1.034	Ambiguous	Shock
748	2193665	6	8	0.31425	0.00781249	0.28425	0.00738992	0.278	0.00708615	0	2	1	1.726	Ambiguous	Shock
749	2193665	6	9	0.28325	0.00724703	0.2385	0.00703868	0.24925	0.00690306	0	2	2	0.881	Ambiguous	Shock
750	2193665	6	10	0.50925	0.00798325	0.41275	0.00796947	0.40775	0.0080756	0	2	1	1.493	Ambiguous	Shock
751	2193665	6	11	0.39325	0.00773735	0.0365	0.00297951	0.09	0.0047804	0	0	1	0.854	Ambiguous	Shock
752	2193665	6	12	0.2005	0.00646504	0.0375	0.0029898	0.05925	0.00388484	0	0	1	0.454	Ambiguous	Shock
753	2193665	6	13	0.13125	0.00549176	0.02625	0.00252	0.0475	0.00347056	1	0	2	0.441	Ambiguous	Shock
754	2193665	6	14	0.07425	0.00429124	0.02125	0.00231098	0.02975	0.00342864	0	0	2	0.472	Ambiguous	Shock
755	2193665	6	15	0.216	0.00695861	0.05375	0.00368132	0.07625	0.00446009	1	0	2	0.377	Ambiguous	Shock
756	2193665	6	16	0.1615	0.00650406	0.042	0.00343785	0.0615	0.00412906	0	0	1	0.392	Ambiguous	Shock
757	2193665	6	17	0.0635	0.00426979	0.0275	0.00260832	0.04325	0.00337709	0	0	1	0.479	Ambiguous	Shock
758	2193665	6	18	0.044	0.00400805	0.0235	0.0025442	0.0315	0.00364484	0	0	1	0.429	Ambiguous	Shock
759	2193665	6	19	0.04375	0.00424147	0.01625	0.00205762	0.0295	0.00360294	1	0	2	0.636	Ambiguous	Shock
760	2193665	6	20	0.0305	0.00356351	0.017	0.00205507	0.0185	0.00245676	1	0	2	0.538	Ambiguous	Shock
761	2193665	7	1	0.4905	0.00793793	0.5005	0.00818159	0.49825	0.00789378	1	1	1	2.121	Ambiguous	Shock
762	2193665	7	2	0.72525	0.00726205	0.745	0.00699758	0.74175	0.00678982	1	1	2	2.103	Ambiguous	Shock
763	2193665	7	3	0.625	0.00801575	0.651	0.00744555	0.65325	0.00754534	0	2	1	0.901	Ambiguous	Shock
764	2193665	7	4	0.55475	0.00822515	0.635	0.00786808	0.63825	0.00756643	0	2	2	1.511	Ambiguous	Shock
765	2193665	7	5	0.759	0.00707418	0.79475	0.00640735	0.79475	0.00643241	0	2	1	0.518	Ambiguous	Shock
766	2193665	7	6	0.64725	0.00793599	0.70175	0.007307	0.70775	0.00735589	1	1	2	0.783	Ambiguous	Shock
767	2193665	7	7	0.5815	0.00803417	0.645	0.00758511	0.63875	0.00851002	0	2	1	0.511	Ambiguous	Shock
768	2193665	7	8	0.5045	0.00793673	0.563	0.00820873	0.564	0.00804343	1	1	2	0.678	Ambiguous	Shock
769	2193665	7	9	0.46175	0.00780581	0.4925	0.0078198	0.4985	0.00786076	1	1	2	0.552	Ambiguous	Shock
770	2193665	7	10	0.443	0.00797663	0.435	0.00772979	0.42725	0.00808508	1	1	2	0.766	Ambiguous	Shock
771	2193665	7	11	0.39625	0.00760369	0.0545	0.00385975	0.09775	0.00526959	1	0	2	0.796	Ambiguous	Shock
772	2193665	7	12	0.25075	0.00705702	0.04775	0.00335601	0.0745	0.00444818	1	0	2	0.394	Ambiguous	Shock
773	2193665	7	13	0.179	0.00632698	0.03325	0.00286672	0.06275	0.00420965	0	0	1	0.325	Ambiguous	Shock
774	2193665	7	14	0.09425	0.00522657	0.031	0.00287932	0.046	0.00378212	1	0	2	0.527	Ambiguous	Shock
775	2193665	7	15	0.06575	0.00408388	0.024	0.00248655	0.03425	0.00309437	1	0	2	0.375	Ambiguous	Shock
776	2193665	7	16	0.05775	0.00454427	0.025	0.00257664	0.03025	0.00368946	1	0	1	0.405	Ambiguous	Shock
777	2193665	7	17	0.18875	0.00621913	0.0505	0.00351615	0.07225	0.00430417	1	0	2	0.605	Ambiguous	Shock
778	2193665	7	18	0.103	0.00530166	0.03725	0.00309723	0.049	0.00381556	1	0	2	0.483	Ambiguous	Shock
779	2193665	7	19	0.076	0.0043316	0.029	0.00273948	0.0375	0.00362912	0	0	1	0.664	Ambiguous	Shock
780	2193665	7	20	0.049	0.00419843	0.0215	0.00238583	0.02975	0.00314735	1	0	2	0.745	Ambiguous	Shock
781	2193665	8	1	0.50275	0.00775464	0.5025	0.00812002	0.4965	0.00813413	1	1	2	1.258	Ambiguous	Money
782	2193665	8	2	0.48675	0.0077796	0.503	0.00818726	0.50725	0.0079693	0	1	1	0.706	Ambiguous	Money
783	2193665	8	3	0.22525	0.00668631	0.27525	0.00702212	0.2675	0.00704293	0	2	1	0.795	Ambiguous	Money
784	2193665	8	4	0.254	0.00678796	0.337	0.00759554	0.3325	0.00752646	1	1	1	0.493	Ambiguous	Money
785	2193665	8	5	0.51775	0.00841671	0.55	0.00793068	0.5485	0.00809473	1	1	2	0.614	Ambiguous	Money
786	2193665	8	6	0.40825	0.00768989	0.445	0.00839901	0.4565	0.00789469	1	2	2	0.805	Ambiguous	Money
787	2193665	8	7	0.203	0.00649529	0.19775	0.00623477	0.19625	0.00631095	0	2	1	0.599	Ambiguous	Money
788	2193665	8	8	0.18925	0.00624658	0.174	0.00634656	0.185	0.00620042	0	1	2	1.008	Ambiguous	Money
789	2193665	8	9	0.264	0.00722703	0.1835	0.00613346	0.1905	0.00629163	1	1	1	0.606	Ambiguous	Money
790	2193665	8	10	0.5565	0.00800984	0.4165	0.00794318	0.415	0.00766404	1	1	2	0.654	Ambiguous	Money
791	2193665	8	11	0.4655	0.00780116	0.85275	0.00589735	0.61575	0.00769865	0	2	0	0.842	Ambiguous	Money
792	2193665	8	12	0.6775	0.0075283	0.9635	0.00302276	0.89075	0.00525346	0	2	0	0.849	Ambiguous	Money
793	2193665	8	13	0.77325	0.00686434	0.97775	0.00240874	0.94125	0.00393047	1	1	0	0.943	Ambiguous	Money
794	2193665	8	14	0.8765	0.00628041	0.97875	0.00250005	0.9675	0.00329289	1	1	0	0.616	Ambiguous	Money
795	2193665	8	15	0.91125	0.00553272	0.98475	0.00200186	0.9735	0.00303422	0	2	0	0.709	Ambiguous	Money
796	2193665	8	16	0.94125	0.00417754	0.9895	0.00166973	0.97825	0.00356212	0	2	0	1.044	Ambiguous	Money
797	2193665	8	17	0.94675	0.00426459	0.9895	0.00167341	0.981	0.00259128	0	1	0	0.641	Ambiguous	Money
798	2193665	8	18	0.84575	0.00673713	0.915	0.00477525	0.88975	0.00573963	1	1	0	0.569	Ambiguous	Money
799	2193665	8	19	0.87825	0.0060069	0.91625	0.00493485	0.91275	0.00489588	1	1	0	0.568	Ambiguous	Money
800	2193665	8	20	0.8925	0.00527813	0.92525	0.00419596	0.91575	0.00472622	0	2	0	0.584	Ambiguous	Money
801	2193771	1	1	0.5035	0.00796301	0.4925	0.0077402	0.4915	0.00794863	0	2	1	1.555	Considerate	Shock
812	2193771	1	2	0.6125	0.00769423	0.6135	0.00773359	0.60575	0.00763414	0	2	1	1.231	Considerate	Shock
814	2193771	1	3	0.69175	0.00719502	0.6785	0.00724463	0.6775	0.00737025	0	2	2	0.968	Considerate	Shock
815	2193771	1	4	0.74325	0.00695199	0.74275	0.00695146	0.75925	0.00656635	1	1	2	0.765	Considerate	Shock
816	2193771	1	5	0.81625	0.00593592	0.82375	0.00614366	0.8195	0.00610416	0	1	1	1.119	Considerate	Shock
817	2193771	1	6	0.70125	0.00716752	0.69175	0.00752511	0.69675	0.00732792	0	2	1	0.962	Considerate	Shock
818	2193771	1	7	0.765	0.00668724	0.76475	0.00666076	0.76175	0.00668101	1	1	2	0.838	Considerate	Shock
819	2193771	1	8	0.816	0.00661109	0.8205	0.00599364	0.8135	0.00610106	1	1	1	1.216	Considerate	Shock
820	2193771	1	9	0.86425	0.00552809	0.8625	0.00548165	0.856	0.00606601	1	1	2	0.959	Considerate	Shock
802	2193771	1	10	0.8885	0.00500024	0.875	0.00523137	0.8715	0.00539089	1	1	2	1.254	Considerate	Shock
803	2193771	1	11	0.89975	0.00480953	0.167	0.00652185	0.47375	0.00771097	1	0	2	1.7	Considerate	Shock
804	2193771	1	12	0.82225	0.006333	0.13725	0.00630198	0.31375	0.00723885	1	0	2	1.498	Considerate	Shock
805	2193771	1	13	0.72	0.00735412	0.129	0.00592515	0.25275	0.00709866	1	0	2	1.274	Considerate	Shock
806	2193771	1	14	0.61825	0.00745775	0.1145	0.00507731	0.22175	0.00702143	1	0	1	1.064	Considerate	Shock
807	2193771	1	15	0.74125	0.00692381	0.16975	0.00654621	0.40225	0.00809343	1	0	1	1.29	Considerate	Shock
808	2193771	1	16	0.81675	0.00613974	0.25275	0.00765077	0.5535	0.00774683	1	0	2	1.674	Considerate	Shock
809	2193771	1	17	0.71525	0.00757001	0.1765	0.0062482	0.3645	0.00803279	1	0	2	1.032	Considerate	Shock
810	2193771	1	18	0.60925	0.00813421	0.1485	0.00573075	0.266	0.00697672	1	0	2	1.046	Considerate	Shock
811	2193771	1	19	0.518	0.00792725	0.12925	0.00567304	0.20825	0.00687471	1	0	2	1.121	Considerate	Shock
813	2193771	1	20	0.43475	0.00794712	0.12525	0.00543632	0.19275	0.0065488	1	0	2	1.051	Considerate	Shock
821	2193771	2	1	0.50375	0.00812975	0.503	0.00802704	0.499	0.00767211	0	2	1	2.554	Considerate	Shock
822	2193771	2	2	0.56625	0.00802222	0.609	0.00767705	0.5365	0.00778201	0	1	1	1.778	Considerate	Shock
823	2193771	2	3	0.39075	0.00774718	0.45775	0.00780041	0.3655	0.00765395	1	1	2	1.255	Considerate	Shock
824	2193771	2	4	0.5515	0.00803407	0.565	0.00789954	0.53725	0.00777897	1	1	2	1.499	Considerate	Shock
825	2193771	2	5	0.66775	0.00743329	0.652	0.00754039	0.64575	0.00767389	0	2	1	1.391	Considerate	Shock
826	2193771	2	6	0.71575	0.00685487	0.741	0.00682713	0.714	0.00726526	1	1	2	0.834	Considerate	Shock
827	2193771	2	7	0.78625	0.00647338	0.7925	0.00661448	0.791	0.0064793	1	1	2	0.949	Considerate	Shock
828	2193771	2	8	0.84125	0.00620761	0.81775	0.00608492	0.8365	0.00594498	1	1	2	1.128	Considerate	Shock
829	2193771	2	9	0.8755	0.00519235	0.8445	0.00592223	0.86275	0.00549061	1	1	1	1.223	Considerate	Shock
830	2193771	2	10	0.89675	0.00487032	0.87025	0.00542371	0.88275	0.00523301	1	1	2	0.91	Considerate	Shock
831	2193771	2	11	0.906	0.00456859	0.13425	0.00567471	0.51575	0.00769621	0	0	2	1.207	Considerate	Shock
832	2193771	2	12	0.9225	0.00450257	0.2125	0.00650545	0.6515	0.00756307	1	0	2	1.091	Considerate	Shock
833	2193771	2	13	0.87125	0.00526394	0.1715	0.00607262	0.51125	0.0077481	0	0	1	1.289	Considerate	Shock
834	2193771	2	14	0.794	0.00650035	0.13925	0.00586419	0.31625	0.00731304	0	0	2	1.062	Considerate	Shock
835	2193771	2	15	0.828	0.00598159	0.1995	0.00630207	0.451	0.00779316	1	0	1	0.899	Considerate	Shock
836	2193771	2	16	0.88125	0.00520265	0.37175	0.00764222	0.6535	0.00809518	0	0	1	1.014	Considerate	Shock
837	2193771	2	17	0.81	0.00612743	0.2625	0.0071999	0.4645	0.00817125	0	0	1	1.096	Considerate	Shock
838	2193771	2	18	0.7305	0.00726676	0.187	0.00692794	0.336	0.00843001	1	0	2	1.023	Considerate	Shock
839	2193771	2	19	0.604	0.00760314	0.14575	0.00601279	0.24875	0.00749529	1	0	2	0.938	Considerate	Shock
840	2193771	2	20	0.47425	0.00836327	0.13875	0.00576804	0.19875	0.00672577	0	0	1	0.862	Considerate	Shock
841	2193771	3	1	0.4995	0.00794926	0.50125	0.00794915	0.50175	0.00780444	1	2	1	1.423	Considerate	Shock
842	2193771	3	2	0.39	0.00798924	0.39875	0.00757459	0.3965	0.00798438	0	1	2	1.431	Considerate	Shock
843	2193771	3	3	0.312	0.00755774	0.2935	0.0071742	0.31525	0.00740507	0	2	2	4.279	Considerate	Shock
844	2193771	3	4	0.44	0.00795013	0.4295	0.00793087	0.42625	0.00786789	1	1	1	1.012	Considerate	Shock
845	2193771	3	5	0.5545	0.00796309	0.56025	0.00823358	0.57175	0.00780181	1	1	2	0.91	Considerate	Shock
846	2193771	3	6	0.651	0.0075021	0.65875	0.00724509	0.65275	0.00741578	0	2	1	1.92	Considerate	Shock
847	2193771	3	7	0.73625	0.00697132	0.73825	0.00689328	0.71725	0.00719527	1	2	2	0.944	Considerate	Shock
848	2193771	3	8	0.60425	0.00774118	0.63	0.00768421	0.60625	0.00773685	0	1	1	1.339	Considerate	Shock
849	2193771	3	9	0.47425	0.00777254	0.476	0.0079085	0.46525	0.00776775	1	1	2	1.199	Considerate	Shock
850	2193771	3	10	0.575	0.0085257	0.575	0.00827111	0.576	0.00780711	1	1	2	2.927	Considerate	Shock
851	2193771	3	11	0.637	0.00769137	0.2305	0.00693503	0.47575	0.00789997	1	0	2	3.21	Considerate	Shock
852	2193771	3	12	0.5085	0.0078443	0.20475	0.00649404	0.33025	0.0075277	0	0	2	1.317	Considerate	Shock
853	2193771	3	13	0.63275	0.00778921	0.2715	0.00688404	0.4795	0.0078971	1	0	2	0.918	Considerate	Shock
854	2193771	3	14	0.514	0.00758783	0.22625	0.00662084	0.3825	0.00776992	1	0	1	3.197	Considerate	Shock
855	2193771	3	15	0.643	0.00736596	0.438	0.00796301	0.614	0.00772263	1	0	1	1.173	Considerate	Shock
856	2193771	3	16	0.734	0.00734215	0.588	0.00827441	0.706	0.0076939	1	0	2	1.365	Considerate	Shock
857	2193771	3	17	0.59875	0.00817928	0.41975	0.0080412	0.56725	0.00822282	1	0	2	1.046	Considerate	Shock
858	2193771	3	18	0.48475	0.00796885	0.327	0.00761912	0.44575	0.00791992	1	0	2	0.886	Considerate	Shock
859	2193771	3	19	0.387	0.00781777	0.25425	0.00696202	0.3535	0.00768953	1	0	2	1.138	Considerate	Shock
860	2193771	3	20	0.3215	0.00723236	0.2315	0.00679033	0.2875	0.00761867	1	0	2	1.155	Considerate	Shock
861	2193771	4	1	0.4935	0.00827531	0.50875	0.00800808	0.48825	0.0078174	1	1	1	2.374	Considerate	Money
862	2193771	4	2	0.64775	0.00759202	0.6345	0.0075796	0.69625	0.00743275	1	1	2	1.194	Considerate	Money
863	2193771	4	3	0.73925	0.00696649	0.688	0.00739414	0.7895	0.00682918	1	1	2	1.078	Considerate	Money
864	2193771	4	4	0.80825	0.00632116	0.7495	0.00682303	0.8365	0.00596688	1	1	2	1.279	Considerate	Money
865	2193771	4	5	0.8405	0.00592081	0.7985	0.00650175	0.8615	0.00548316	0	1	1	1.144	Considerate	Money
866	2193771	4	6	0.74	0.00680864	0.70425	0.00722618	0.777	0.00664789	0	2	1	1.118	Considerate	Money
867	2193771	4	7	0.8125	0.00611588	0.7895	0.00646861	0.832	0.0058134	1	1	2	0.922	Considerate	Money
868	2193771	4	8	0.84575	0.0057261	0.8335	0.00567328	0.85	0.00571769	1	1	1	1.29	Considerate	Money
869	2193771	4	9	0.876	0.00526245	0.84225	0.00561088	0.8845	0.00504492	1	1	2	2.29	Considerate	Money
870	2193771	4	10	0.882	0.00516591	0.8735	0.00518313	0.89025	0.00521701	1	1	2	1.332	Considerate	Money
871	2193771	4	11	0.89275	0.00504846	0.90125	0.00494079	0.88275	0.00545358	1	1	0	1.167	Considerate	Money
872	2193771	4	12	0.91325	0.00438855	0.907	0.00467706	0.9	0.00487717	1	1	0	1.269	Considerate	Money
873	2193771	4	13	0.923	0.00439611	0.924	0.00438742	0.91625	0.00450225	1	2	0	1.151	Considerate	Money
874	2193771	4	14	0.84575	0.00594911	0.825	0.00630223	0.811	0.0063389	1	1	0	1.627	Considerate	Money
875	2193771	4	15	0.889	0.00518037	0.87775	0.00535585	0.867	0.00549273	1	1	0	1.566	Considerate	Money
876	2193771	4	16	0.9175	0.00439553	0.88725	0.00520063	0.8865	0.00507234	1	2	0	1.3	Considerate	Money
877	2193771	4	17	0.8315	0.00619137	0.807	0.00657706	0.7765	0.00679357	1	1	0	1.615	Considerate	Money
878	2193771	4	18	0.876	0.00538697	0.83875	0.00595947	0.8395	0.00591229	1	1	0	1.069	Considerate	Money
879	2193771	4	19	0.905	0.00460568	0.86925	0.00561139	0.86475	0.00538591	1	1	0	1.743	Considerate	Money
880	2193771	4	20	0.91225	0.0047896	0.8925	0.00484275	0.8915	0.00503149	1	1	0	1.276	Considerate	Money
882	2193771	5	1	0.48625	0.00810252	0.48975	0.00801959	0.49325	0.00785792	0	2	1	4.04	Considerate	Money
883	2193771	5	2	0.62075	0.00780667	0.639	0.00765308	0.644	0.00765428	1	2	2	0.918	Considerate	Money
884	2193771	5	3	0.4975	0.00797443	0.48125	0.00798462	0.4805	0.00787488	0	2	2	1.073	Considerate	Money
885	2193771	5	4	0.6005	0.00778429	0.62025	0.00770123	0.61725	0.00800303	0	1	1	0.936	Considerate	Money
886	2193771	5	5	0.47425	0.00783673	0.489	0.00814558	0.489	0.00776584	0	2	1	1.386	Considerate	Money
887	2193771	5	6	0.5995	0.00797427	0.60725	0.00772405	0.60775	0.00776075	1	1	2	0.881	Considerate	Money
888	2193771	5	7	0.671	0.00732079	0.69025	0.00742416	0.69	0.00720493	1	1	2	0.872	Considerate	Money
889	2193771	5	8	0.7495	0.00702658	0.7385	0.00687433	0.7385	0.00702372	1	1	2	1.093	Considerate	Money
890	2193771	5	9	0.77475	0.00675106	0.79475	0.00642422	0.7965	0.00638672	0	2	1	1.064	Considerate	Money
891	2193771	5	10	0.84175	0.0055775	0.847	0.00571202	0.83975	0.00585137	1	1	2	3.298	Considerate	Money
892	2193771	5	11	0.86925	0.00523811	0.8985	0.00479503	0.88575	0.00507215	1	1	0	2.049	Considerate	Money
893	2193771	5	12	0.89175	0.00495554	0.9255	0.00422548	0.90075	0.0048454	1	1	0	2.184	Considerate	Money
894	2193771	5	13	0.9065	0.0046769	0.932	0.00413722	0.91575	0.00437973	1	1	0	32.519	Considerate	Money
895	2193771	5	14	0.91275	0.00449343	0.9415	0.00371412	0.91825	0.00459849	1	1	0	1.104	Considerate	Money
896	2193771	5	15	0.92475	0.00432208	0.933	0.00397794	0.931	0.00395961	1	1	0	0.937	Considerate	Money
897	2193771	5	16	0.9385	0.00383237	0.94275	0.0036702	0.937	0.00413111	1	2	0	1.496	Considerate	Money
898	2193771	5	17	0.873	0.00528753	0.8895	0.00499478	0.876	0.00544829	1	1	0	8.786	Considerate	Money
899	2193771	5	18	0.8965	0.00492211	0.909	0.00469484	0.90125	0.00502281	1	2	0	1.463	Considerate	Money
900	2193771	5	19	0.81475	0.00637016	0.84375	0.0057343	0.81975	0.00607178	0	2	0	1.247	Considerate	Money
881	2193771	5	20	0.85625	0.00586465	0.883	0.00517124	0.87	0.0053922	1	1	0	0.963	Considerate	Money
901	2193771	6	1	0.5045	0.00809261	0.51125	0.00794167	0.5035	0.00766269	0	2	1	1.808	Considerate	Money
902	2193771	6	2	0.61	0.00772476	0.611	0.00784063	0.6185	0.00766022	1	1	2	1.287	Considerate	Money
903	2193771	6	3	0.694	0.00725206	0.6905	0.00735621	0.68625	0.0074849	0	2	1	1.06	Considerate	Money
904	2193771	6	4	0.75575	0.00709473	0.774	0.00672899	0.76025	0.00690515	1	1	2	1.666	Considerate	Money
905	2193771	6	5	0.821	0.00607622	0.7995	0.00631141	0.81125	0.00622553	1	1	2	1.648	Considerate	Money
906	2193771	6	6	0.8405	0.00582666	0.849	0.00563135	0.84075	0.00592963	1	1	2	1.758	Considerate	Money
907	2193771	6	7	0.87025	0.00527162	0.8705	0.00516372	0.8645	0.00551717	1	2	2	1.502	Considerate	Money
908	2193771	6	8	0.77025	0.00670541	0.7765	0.00680844	0.76275	0.00679048	0	1	1	1.461	Considerate	Money
909	2193771	6	9	0.66975	0.00756806	0.64475	0.00742595	0.65575	0.00769181	1	1	2	2.063	Considerate	Money
910	2193771	6	10	0.7355	0.00708465	0.72925	0.00732228	0.72525	0.00704267	1	1	2	1.233	Considerate	Money
911	2193771	6	11	0.78075	0.00648788	0.82925	0.00617836	0.80625	0.00618319	1	1	0	35.571	Considerate	Money
912	2193771	6	12	0.82375	0.0061041	0.86225	0.00541499	0.84025	0.00646184	1	1	0	1.584	Considerate	Money
913	2193771	6	13	0.84325	0.00585406	0.87875	0.00533975	0.86725	0.00548476	1	1	0	2.155	Considerate	Money
914	2193771	6	14	0.86575	0.0054704	0.88775	0.00522829	0.87925	0.00517971	1	1	0	0.835	Considerate	Money
915	2193771	6	15	0.88325	0.00521079	0.89875	0.00468852	0.8985	0.00503403	1	1	0	1.115	Considerate	Money
916	2193771	6	16	0.892	0.00495307	0.90025	0.00474664	0.90775	0.00466383	1	1	0	1.028	Considerate	Money
917	2193771	6	17	0.8985	0.00481262	0.9135	0.0044159	0.905	0.00488773	1	2	0	0.971	Considerate	Money
918	2193771	6	18	0.8045	0.00666822	0.833	0.00604058	0.8195	0.00616489	1	1	0	0.988	Considerate	Money
919	2193771	6	19	0.84525	0.00584254	0.864	0.00556442	0.8565	0.00564139	1	2	0	0.835	Considerate	Money
920	2193771	6	20	0.731	0.00709315	0.74325	0.00700314	0.731	0.00704165	0	1	0	2.35	Considerate	Money
921	2193771	7	1	0.49075	0.00837368	0.51025	0.00806486	0.51475	0.00780977	1	1	2	67.129	Considerate	Shock
922	2193771	7	2	0.572	0.0079606	0.5735	0.00788445	0.5515	0.0077933	1	2	2	1.599	Considerate	Shock
923	2193771	7	3	0.4385	0.00810871	0.42375	0.0077633	0.41225	0.00779769	1	1	1	1.014	Considerate	Shock
924	2193771	7	4	0.51775	0.00783917	0.53075	0.00754195	0.52375	0.00787002	1	1	2	1.088	Considerate	Shock
925	2193771	7	5	0.60375	0.00777725	0.596	0.00775097	0.57775	0.00799988	1	1	2	0.973	Considerate	Shock
926	2193771	7	6	0.6555	0.007527	0.6625	0.00726423	0.64325	0.00758853	1	1	2	0.953	Considerate	Shock
927	2193771	7	7	0.6895	0.00765784	0.7005	0.0071637	0.6905	0.00741523	1	1	1	0.898	Considerate	Shock
928	2193771	7	8	0.73325	0.00704193	0.7405	0.00714737	0.72575	0.00722157	0	2	1	1.257	Considerate	Shock
929	2193771	7	9	0.8065	0.00643602	0.8335	0.00643806	0.81725	0.00608185	0	2	1	1.337	Considerate	Shock
930	2193771	7	10	0.8725	0.00540564	0.86825	0.00543559	0.87075	0.0054087	1	1	2	1.128	Considerate	Shock
931	2193771	7	11	0.88	0.00505611	0.17375	0.00614759	0.46225	0.00790769	1	0	2	1.607	Considerate	Shock
932	2193771	7	12	0.79925	0.00667556	0.15175	0.00585201	0.3245	0.00781129	1	0	2	1.234	Considerate	Shock
933	2193771	7	13	0.66925	0.0075789	0.13175	0.00565729	0.26725	0.00769021	1	0	1	1.08	Considerate	Shock
934	2193771	7	14	0.76075	0.00671147	0.19975	0.00691244	0.45575	0.00797092	1	0	2	0.839	Considerate	Shock
935	2193771	7	15	0.629	0.00758286	0.16225	0.00616537	0.30625	0.00720917	1	0	2	0.874	Considerate	Shock
936	2193771	7	16	0.51575	0.00823895	0.1385	0.00565974	0.24625	0.00695337	1	0	2	1.171	Considerate	Shock
937	2193771	7	17	0.418	0.00788559	0.13725	0.00646392	0.21	0.00671997	0	0	1	1.102	Considerate	Shock
938	2193771	7	18	0.30375	0.00728516	0.12025	0.00624679	0.158	0.00594597	0	0	1	1.167	Considerate	Shock
939	2193771	7	19	0.2275	0.00660633	0.1055	0.00555689	0.148	0.00617429	0	0	2	1.082	Considerate	Shock
940	2193771	7	20	0.341	0.00755137	0.13875	0.00601947	0.19025	0.00666133	1	0	1	1.492	Considerate	Shock
941	2193771	8	1	0.49125	0.00785349	0.48725	0.00858228	0.51025	0.00775375	1	1	2	1.549	Considerate	Money
942	2193771	8	2	0.608	0.00794269	0.60625	0.00783466	0.59875	0.00769052	1	1	1	0.86	Considerate	Money
943	2193771	8	3	0.68925	0.00735711	0.70075	0.00744944	0.70525	0.00714383	1	1	2	1.164	Considerate	Money
944	2193771	8	4	0.74475	0.00716948	0.75275	0.00684379	0.75525	0.00668437	1	1	2	1.875	Considerate	Money
945	2193771	8	5	0.76725	0.00677805	0.7845	0.00651362	0.799	0.00631788	1	1	2	1.163	Considerate	Money
946	2193771	8	6	0.805	0.00661306	0.8075	0.00623974	0.82575	0.00591495	1	2	2	2.263	Considerate	Money
947	2193771	8	7	0.67225	0.00737515	0.67625	0.00735367	0.69925	0.00735404	1	1	1	4.631	Considerate	Money
948	2193771	8	8	0.767	0.00684913	0.75575	0.00679962	0.76725	0.00668272	1	2	2	0.929	Considerate	Money
949	2193771	8	9	0.60925	0.00767835	0.61925	0.00763297	0.6505	0.00890848	1	1	2	1.505	Considerate	Money
950	2193771	8	10	0.68575	0.00723837	0.70875	0.00736876	0.7185	0.00731336	1	1	2	0.988	Considerate	Money
951	2193771	8	11	0.72925	0.00700337	0.79825	0.00633709	0.77125	0.00681757	1	1	0	5.518	Considerate	Money
952	2193771	8	12	0.79925	0.00625129	0.84075	0.00580357	0.82325	0.00600849	1	1	0	1.066	Considerate	Money
953	2193771	8	13	0.82125	0.00617168	0.86625	0.0053007	0.85	0.00595101	1	1	0	0.985	Considerate	Money
954	2193771	8	14	0.85	0.0057615	0.8805	0.00517277	0.87425	0.0052141	1	1	0	1.016	Considerate	Money
955	2193771	8	15	0.874	0.00512545	0.90075	0.00480102	0.881	0.00557528	1	1	0	1.274	Considerate	Money
956	2193771	8	16	0.87925	0.00509762	0.9005	0.00496858	0.888	0.00522576	1	1	0	1.406	Considerate	Money
957	2193771	8	17	0.88625	0.00519209	0.9105	0.00479362	0.906	0.00481297	1	1	0	0.816	Considerate	Money
958	2193771	8	18	0.8985	0.00501113	0.9285	0.00421383	0.90975	0.0046671	1	2	0	0.965	Considerate	Money
959	2193771	8	19	0.815	0.00653071	0.82875	0.00660943	0.81675	0.00614248	1	2	0	1.006	Considerate	Money
960	2193771	8	20	0.683	0.00750187	0.72325	0.00717011	0.7035	0.0073625	0	2	0	3.582	Considerate	Money
961	2193784	1	1	0.4965	0.00826403	0.514	0.00781624	0.51225	0.00808258	1	1	2	3.136	Lucrative	Money
972	2193784	1	2	0.28275	0.00717892	0.2915	0.00737218	0.28025	0.00688864	0	2	1	1.141	Lucrative	Money
974	2193784	1	3	0.13825	0.00553946	0.1365	0.00550909	0.14075	0.00549264	0	2	1	1.224	Lucrative	Money
975	2193784	1	4	0.07675	0.00403156	0.07725	0.00416036	0.07875	0.00433059	0	2	2	1.054	Lucrative	Money
976	2193784	1	5	0.2325	0.00692748	0.22775	0.0067737	0.24725	0.00698561	0	2	2	0.931	Lucrative	Money
977	2193784	1	6	0.4525	0.00797129	0.4635	0.00807512	0.46025	0.00815304	1	1	1	0.895	Lucrative	Money
978	2193784	1	7	0.737	0.00723063	0.7275	0.0069371	0.7135	0.00698342	1	1	2	0.902	Lucrative	Money
979	2193784	1	8	0.50675	0.00797242	0.50325	0.00790827	0.51125	0.00770954	0	1	1	1.429	Lucrative	Money
980	2193784	1	9	0.243	0.00684482	0.24225	0.00665231	0.24525	0.00700356	0	2	1	0.956	Lucrative	Money
962	2193784	1	10	0.1295	0.00525954	0.12025	0.00522095	0.12775	0.00528327	0	2	1	1.071	Lucrative	Money
963	2193784	1	11	0.075	0.00435759	0.92425	0.00501418	0.52425	0.00794271	1	1	0	1.983	Lucrative	Money
964	2193784	1	12	0.18975	0.00613368	0.93375	0.00434768	0.752	0.00671472	1	1	0	0.917	Lucrative	Money
965	2193784	1	13	0.35675	0.00769363	0.9395	0.0040352	0.817	0.00656081	1	1	0	1.015	Lucrative	Money
966	2193784	1	14	0.53275	0.00869911	0.9475	0.0044086	0.861	0.00641312	1	1	0	1.053	Lucrative	Money
967	2193784	1	15	0.64675	0.00731196	0.9505	0.00352296	0.873	0.00580971	1	1	0	1.009	Lucrative	Money
968	2193784	1	16	0.7225	0.00700043	0.953	0.00343953	0.887	0.00539205	1	2	0	0.885	Lucrative	Money
969	2193784	1	17	0.3555	0.00795846	0.918	0.00464536	0.64175	0.00832185	1	1	0	1.026	Lucrative	Money
970	2193784	1	18	0.52975	0.00778571	0.94825	0.00380018	0.843	0.00592275	1	2	0	1.372	Lucrative	Money
971	2193784	1	19	0.2195	0.00684312	0.89625	0.00519223	0.5205	0.00854768	1	1	0	1.055	Lucrative	Money
973	2193784	1	20	0.39275	0.0078644	0.93675	0.00433622	0.795	0.00639818	1	1	0	0.962	Lucrative	Money
981	2193784	2	1	0.498	0.00803276	0.50975	0.00797427	0.50325	0.00793437	1	1	1	1.707	Lucrative	Money
982	2193784	2	2	0.63625	0.00768957	0.73225	0.00705434	0.6365	0.00777265	1	1	2	0.975	Lucrative	Money
983	2193784	2	3	0.2805	0.00721798	0.4595	0.00770384	0.34075	0.00752258	1	1	2	1.624	Lucrative	Money
984	2193784	2	4	0.12625	0.00534747	0.27075	0.00711166	0.181	0.00621331	0	2	2	1.044	Lucrative	Money
985	2193784	2	5	0.332	0.00748158	0.4815	0.00797495	0.40825	0.00772731	1	1	1	0.965	Lucrative	Money
986	2193784	2	6	0.5835	0.00773375	0.75275	0.00682485	0.676	0.00744453	1	1	2	1.185	Lucrative	Money
987	2193784	2	7	0.3245	0.00741065	0.55075	0.0077405	0.43975	0.00771149	1	1	2	1.018	Lucrative	Money
988	2193784	2	8	0.17075	0.00589455	0.367	0.00745163	0.2745	0.00752039	0	2	1	1.014	Lucrative	Money
989	2193784	2	9	0.086	0.00478266	0.1565	0.00592575	0.12475	0.00512208	0	2	1	1.378	Lucrative	Money
990	2193784	2	10	0.053	0.00391351	0.075	0.00412432	0.07325	0.0039855	0	2	1	0.998	Lucrative	Money
991	2193784	2	11	0.03825	0.00293285	0.943	0.00373112	0.53175	0.00791265	1	1	0	1.405	Lucrative	Money
992	2193784	2	12	0.09325	0.00462543	0.9385	0.00408666	0.7225	0.00719415	1	2	0	1.671	Lucrative	Money
993	2193784	2	13	0.0405	0.00310281	0.92225	0.0044863	0.3695	0.00753464	1	1	0	20.055	Lucrative	Money
994	2193784	2	14	0.1115	0.00498509	0.935	0.00459795	0.696	0.00716662	1	1	0	1.215	Lucrative	Money
995	2193784	2	15	0.22075	0.0066675	0.941	0.00402675	0.7815	0.00708157	1	1	0	1.078	Lucrative	Money
996	2193784	2	16	0.376	0.00780789	0.94925	0.00366887	0.837	0.00584917	1	1	0	1.205	Lucrative	Money
997	2193784	2	17	0.48975	0.0079108	0.9505	0.00357473	0.8495	0.00635078	1	1	0	1.008	Lucrative	Money
998	2193784	2	18	0.60775	0.00782977	0.9525	0.00357244	0.8685	0.00622136	1	1	0	1.101	Lucrative	Money
999	2193784	2	19	0.67425	0.0074285	0.95625	0.00353823	0.88225	0.00573459	1	1	0	1.393	Lucrative	Money
1000	2193784	2	20	0.731	0.00729567	0.9585	0.00326793	0.89925	0.00486674	1	2	0	1.006	Lucrative	Money
1001	2193784	3	1	0.501	0.00788382	0.492	0.00802141	0.491	0.00794956	1	1	1	1.99	Lucrative	Shock
1002	2193784	3	2	0.623	0.00772605	0.73025	0.00725326	0.71	0.00749017	1	1	2	1.349	Lucrative	Shock
1003	2193784	3	3	0.26825	0.00709624	0.45175	0.00798284	0.44125	0.00813425	1	1	2	1.076	Lucrative	Shock
1004	2193784	3	4	0.11775	0.0053312	0.2665	0.00708053	0.24075	0.00676676	1	1	2	0.922	Lucrative	Shock
1005	2193784	3	5	0.06025	0.00376966	0.159	0.00605342	0.14025	0.00561052	1	1	1	0.981	Lucrative	Shock
1006	2193784	3	6	0.1425	0.00548847	0.426	0.00804614	0.353	0.00762143	1	1	2	4.546	Lucrative	Shock
1007	2193784	3	7	0.05675	0.00374176	0.23225	0.00677845	0.19975	0.0068908	1	1	2	1.285	Lucrative	Shock
1008	2193784	3	8	0.03325	0.00287977	0.14425	0.0057608	0.125	0.00545869	0	2	1	1.095	Lucrative	Shock
1009	2193784	3	9	0.02075	0.00232891	0.066	0.00385392	0.05525	0.00355506	0	2	1	0.928	Lucrative	Shock
1010	2193784	3	10	0.0165	0.00200967	0.031	0.00274322	0.034	0.00287119	0	2	2	1.09	Lucrative	Shock
1011	2193784	3	11	0.0615	0.00384473	0.08	0.00433219	0.09075	0.00470245	0	0	2	1.263	Lucrative	Shock
1012	2193784	3	12	0.18375	0.0060989	0.22075	0.00684708	0.2325	0.00695633	1	0	1	0.922	Lucrative	Shock
1013	2193784	3	13	0.45875	0.00791267	0.53875	0.00791957	0.54525	0.00769694	1	0	2	0.815	Lucrative	Shock
1014	2193784	3	14	0.26	0.00745129	0.32475	0.00729689	0.348	0.00759145	1	0	2	0.808	Lucrative	Shock
1015	2193784	3	15	0.14325	0.00584358	0.199	0.00626411	0.19975	0.0062345	1	0	2	0.633	Lucrative	Shock
1016	2193784	3	16	0.094	0.004729	0.124	0.00552284	0.12575	0.00539514	0	0	1	1.001	Lucrative	Shock
1017	2193784	3	17	0.0325	0.00283278	0.05075	0.00351758	0.044	0.00328838	0	0	1	0.712	Lucrative	Shock
1018	2193784	3	18	0.018	0.00206169	0.0185	0.00229919	0.01875	0.00216725	0	0	1	0.772	Lucrative	Shock
1019	2193784	3	19	0.00975	0.00162301	0.01225	0.00174188	0.01225	0.00181291	0	0	1	0.881	Lucrative	Shock
1020	2193784	3	20	0.01	0.00156572	0.00975	0.00157204	0.007	0.00130814	0	0	1	0.816	Lucrative	Shock
1021	2193784	4	1	0.48475	0.00787936	0.5015	0.0081267	0.49325	0.00789301	1	1	2	2.14	Lucrative	Shock
1022	2193784	4	2	0.27475	0.00704275	0.275	0.0071618	0.2675	0.00680732	1	1	2	1.146	Lucrative	Shock
1023	2193784	4	3	0.1385	0.00555127	0.165	0.00586789	0.16675	0.00591819	0	2	1	1.144	Lucrative	Shock
1024	2193784	4	4	0.06975	0.00401471	0.077	0.00421359	0.08475	0.00443175	0	1	1	0.95	Lucrative	Shock
1025	2193784	4	5	0.04025	0.00309805	0.04	0.00304564	0.04225	0.00326682	0	2	1	1.05	Lucrative	Shock
1026	2193784	4	6	0.02625	0.00265915	0.02225	0.00233099	0.03075	0.00273702	0	2	1	1.019	Lucrative	Shock
1027	2193784	4	7	0.01775	0.00204782	0.02225	0.00243445	0.02025	0.00220768	0	2	2	1.512	Lucrative	Shock
1028	2193784	4	8	0.0745	0.00426675	0.0675	0.00389656	0.07075	0.00405038	0	2	2	1.14	Lucrative	Shock
1029	2193784	4	9	0.20075	0.00635421	0.193	0.00632608	0.202	0.00639924	0	2	1	8.642	Lucrative	Shock
1030	2193784	4	10	0.09925	0.0046661	0.08225	0.00434072	0.0875	0.00453909	0	2	1	8.35	Lucrative	Shock
1031	2193784	4	11	0.05475	0.00361541	0.03825	0.00301228	0.04025	0.0030758	0	0	1	1.689	Lucrative	Shock
1032	2193784	4	12	0.0295	0.00261432	0.01825	0.00210486	0.02725	0.00257207	0	0	1	10.693	Lucrative	Shock
1033	2193784	4	13	0.02025	0.0022424	0.0145	0.00198227	0.01925	0.00221497	0	0	1	6.027	Lucrative	Shock
1034	2193784	4	14	0.0115	0.00166475	0.00875	0.0015006	0.01125	0.0017909	0	0	1	10.491	Lucrative	Shock
1035	2193784	4	15	0.01125	0.00164794	0.00825	0.00143498	0.00775	0.00137452	0	0	1	12.665	Lucrative	Shock
1036	2193784	4	16	0.008	0.00141538	0.00725	0.00135469	0.00725	0.00133053	0	0	1	6.91	Lucrative	Shock
1037	2193784	4	17	0.00825	0.00141754	0.0035	0.000929953	0.00625	0.00123746	0	0	1	12.238	Lucrative	Shock
1038	2193784	4	18	0.00825	0.0015099	0.00375	0.000962115	0.0055	0.00116247	0	0	1	5.924	Lucrative	Shock
1039	2193784	4	19	0.00575	0.0011879	0.00325	0.00095695	0.0035	0.000929864	0	0	2	14.101	Lucrative	Shock
1040	2193784	4	20	0.03125	0.00275081	0.02575	0.00269166	0.02525	0.00246102	0	0	2	7.189	Lucrative	Shock
1042	2193784	5	1	0.51275	0.00796917	0.50925	0.00775084	0.49825	0.00802489	0	2	1	1.381	Lucrative	Shock
1043	2193784	5	2	0.2525	0.00663624	0.2595	0.00709424	0.2665	0.00703065	0	2	1	2.306	Lucrative	Shock
1044	2193784	5	3	0.142	0.00545109	0.13975	0.00552517	0.14175	0.00561499	0	1	1	2.07	Lucrative	Shock
1045	2193784	5	4	0.09925	0.00473235	0.0915	0.00438197	0.0905	0.00456393	0	2	2	3.215	Lucrative	Shock
1046	2193784	5	5	0.26475	0.00719273	0.26075	0.00688231	0.2565	0.00709759	0	1	2	3.323	Lucrative	Shock
1047	2193784	5	6	0.51675	0.00803071	0.4855	0.00782635	0.5005	0.00798137	0	2	1	1.17	Lucrative	Shock
1048	2193784	5	7	0.292	0.00705353	0.2705	0.00696046	0.27425	0.00716699	0	1	1	1.57	Lucrative	Shock
1049	2193784	5	8	0.152	0.00569435	0.15225	0.00567973	0.14775	0.00580573	0	2	1	1.741	Lucrative	Shock
1050	2193784	5	9	0.104	0.00501884	0.0885	0.00453402	0.0945	0.0046259	0	2	1	1.667	Lucrative	Shock
1051	2193784	5	10	0.06625	0.00392157	0.06025	0.00379493	0.0575	0.00367488	0	2	1	2.741	Lucrative	Shock
1052	2193784	5	11	0.0465	0.00323787	0.0445	0.00325943	0.04425	0.00330208	0	0	1	0.761	Lucrative	Shock
1053	2193784	5	12	0.032	0.00275662	0.02875	0.0025851	0.03125	0.00270526	0	0	1	1.088	Lucrative	Shock
1054	2193784	5	13	0.03425	0.00288002	0.02225	0.00230258	0.02775	0.00264114	0	0	1	0.954	Lucrative	Shock
1055	2193784	5	14	0.02475	0.00241736	0.017	0.00200666	0.02375	0.00239924	0	0	1	0.79	Lucrative	Shock
1056	2193784	5	15	0.01725	0.00207176	0.016	0.00201343	0.016	0.00201292	0	0	1	1.194	Lucrative	Shock
1057	2193784	5	16	0.01825	0.00216427	0.01475	0.00191498	0.01325	0.00178198	0	0	1	1.213	Lucrative	Shock
1058	2193784	5	17	0.01475	0.00195046	0.01225	0.00177234	0.015	0.00189071	0	0	2	1.925	Lucrative	Shock
1059	2193784	5	18	0.076	0.00449409	0.06525	0.00383795	0.06425	0.00400601	0	0	2	1.655	Lucrative	Shock
1060	2193784	5	19	0.253	0.00692497	0.2345	0.00670791	0.225	0.00664787	0	0	1	2.158	Lucrative	Shock
1041	2193784	5	20	0.1255	0.00530402	0.11425	0.00498941	0.1145	0.0050385	0	0	1	2.153	Lucrative	Shock
1061	2193784	6	1	0.49225	0.00809374	0.4925	0.00794822	0.4995	0.0080444	0	2	1	3.72	Lucrative	Money
1062	2193784	6	2	0.3295	0.0074849	0.3195	0.00769055	0.32275	0.00748406	0	1	1	1.983	Lucrative	Money
1063	2193784	6	3	0.21775	0.00657182	0.20675	0.00635319	0.21775	0.00640258	0	2	1	1.085	Lucrative	Money
1064	2193784	6	4	0.1555	0.00575877	0.144	0.00558849	0.159	0.00569814	0	2	1	1.011	Lucrative	Money
1065	2193784	6	5	0.1175	0.00518128	0.1065	0.00497265	0.115	0.00521716	0	2	1	1.49	Lucrative	Money
1066	2193784	6	6	0.098	0.004603	0.09375	0.00455023	0.096	0.00473454	0	2	1	1.605	Lucrative	Money
1067	2193784	6	7	0.07775	0.00432366	0.0735	0.00420427	0.079	0.00423323	0	2	2	90.387	Lucrative	Money
1068	2193784	6	8	0.3245	0.00733903	0.31775	0.00722269	0.29475	0.00705472	0	1	1	80.618	Lucrative	Money
1069	2193784	6	9	0.19225	0.00638515	0.187	0.00616539	0.189	0.00623251	0	1	2	129.973	Lucrative	Money
1070	2193784	6	10	0.52125	0.00789486	0.502	0.0079288	0.509	0.00806744	0	2	1	2.955	Lucrative	Money
1071	2193784	6	11	0.32675	0.00761822	0.73825	0.00680586	0.51325	0.00829284	0	2	0	1.219	Lucrative	Money
1072	2193784	6	12	0.6475	0.00786448	0.84725	0.00589718	0.734	0.00715451	0	1	0	1.666	Lucrative	Money
1073	2193784	6	13	0.42225	0.00788645	0.50425	0.00807572	0.3985	0.00771348	0	2	0	2.172	Lucrative	Money
1074	2193784	6	14	0.7265	0.00703694	0.7885	0.00651992	0.71325	0.00696524	0	2	0	2.279	Lucrative	Money
1075	2193784	6	15	0.86225	0.00541083	0.84525	0.00571239	0.79925	0.00644613	0	2	0	2.121	Lucrative	Money
1076	2193784	6	16	0.92875	0.00438069	0.879	0.00530546	0.841	0.00624186	0	2	0	1.546	Lucrative	Money
1077	2193784	6	17	0.9575	0.00317854	0.89225	0.00511296	0.866	0.00581798	0	2	0	1.916	Lucrative	Money
1078	2193784	6	18	0.96675	0.00291047	0.9055	0.0051369	0.86725	0.00635442	0	2	0	1.213	Lucrative	Money
1079	2193784	6	19	0.9805	0.00222825	0.91475	0.00502767	0.895	0.00516609	0	1	0	1.873	Lucrative	Money
1080	2193784	6	20	0.902	0.00463761	0.67075	0.00785156	0.6585	0.00845132	0	2	0	3.325	Lucrative	Money
1081	2193784	7	1	0.5035	0.00798647	0.499	0.00795958	0.50525	0.00816016	0	2	1	1.479	Lucrative	Money
1082	2193784	7	2	0.26525	0.00698047	0.2805	0.00740285	0.23475	0.00662676	0	2	1	0.728	Lucrative	Money
1083	2193784	7	3	0.139	0.00546241	0.1595	0.00567905	0.1165	0.00523189	0	2	2	0.83	Lucrative	Money
1084	2193784	7	4	0.34525	0.00759311	0.44	0.007856	0.281	0.00699741	0	2	2	0.828	Lucrative	Money
1085	2193784	7	5	0.592	0.00770727	0.67625	0.00761634	0.5125	0.00782354	1	1	2	0.811	Lucrative	Money
1086	2193784	7	6	0.41275	0.00798131	0.46475	0.00812226	0.37625	0.00784829	0	2	1	1.045	Lucrative	Money
1087	2193784	7	7	0.19575	0.00650549	0.21325	0.00660299	0.168	0.006063	0	2	1	0.879	Lucrative	Money
1088	2193784	7	8	0.08675	0.00440255	0.11675	0.00497889	0.08025	0.00423738	0	2	1	0.926	Lucrative	Money
1089	2193784	7	9	0.05275	0.00355414	0.0615	0.00382582	0.04	0.00304696	0	1	1	0.865	Lucrative	Money
1090	2193784	7	10	0.0335	0.00296138	0.04175	0.00316067	0.0335	0.00289914	0	2	1	0.782	Lucrative	Money
1091	2193784	7	11	0.02125	0.00225604	0.88275	0.00509737	0.3935	0.00812855	1	1	0	1.52	Lucrative	Money
1092	2193784	7	12	0.058	0.00384874	0.9165	0.00466394	0.68125	0.00722961	1	1	0	0.786	Lucrative	Money
1093	2193784	7	13	0.15075	0.0057105	0.92275	0.00468963	0.77375	0.00696696	1	1	0	0.884	Lucrative	Money
1094	2193784	7	14	0.25975	0.0069999	0.94075	0.00396411	0.8265	0.00669591	1	2	0	0.816	Lucrative	Money
1095	2193784	7	15	0.0935	0.00462807	0.86875	0.00578834	0.5375	0.00809301	1	1	0	0.788	Lucrative	Money
1096	2193784	7	16	0.1825	0.00613102	0.93425	0.00405959	0.78175	0.00647289	1	2	0	1.253	Lucrative	Money
1097	2193784	7	17	0.072	0.00407377	0.8245	0.00617611	0.45	0.00767786	1	1	0	0.948	Lucrative	Money
1098	2193784	7	18	0.15225	0.00570686	0.92175	0.004837	0.76975	0.00668725	1	1	0	0.82	Lucrative	Money
1099	2193784	7	19	0.2705	0.00713726	0.94	0.00410422	0.8255	0.00660061	1	1	0	0.796	Lucrative	Money
1100	2193784	7	20	0.4115	0.00750947	0.942	0.00407909	0.87125	0.00590314	1	1	0	0.93	Lucrative	Money
1101	2193784	8	1	0.50575	0.00810575	0.49825	0.00803663	0.49825	0.00785434	0	2	1	1.384	Lucrative	Shock
1102	2193784	8	2	0.42275	0.00780099	0.27125	0.00684118	0.38775	0.00799443	0	2	2	0.917	Lucrative	Shock
1103	2193784	8	3	0.7875	0.00653663	0.56525	0.00775545	0.69625	0.00780994	0	2	1	0.879	Lucrative	Shock
1104	2193784	8	4	0.667	0.00789742	0.318	0.00735199	0.5155	0.00803715	0	2	2	1.042	Lucrative	Shock
1105	2193784	8	5	0.881	0.00524702	0.5895	0.00785164	0.76675	0.00695799	0	2	1	0.768	Lucrative	Shock
1106	2193784	8	6	0.785	0.00652025	0.35825	0.0076743	0.578	0.00791404	0	2	1	0.866	Lucrative	Shock
1107	2193784	8	7	0.6625	0.00804161	0.20575	0.006324	0.42	0.00802501	0	2	1	0.822	Lucrative	Shock
1108	2193784	8	8	0.55225	0.00774506	0.13025	0.00535868	0.311	0.00693659	0	2	1	0.73	Lucrative	Shock
1109	2193784	8	9	0.45475	0.00779741	0.08475	0.00447584	0.23925	0.00644827	0	1	1	0.866	Lucrative	Shock
1110	2193784	8	10	0.384	0.00786666	0.05975	0.00367985	0.167	0.00605572	0	2	1	0.943	Lucrative	Shock
1111	2193784	8	11	0.34225	0.00745164	0.03875	0.0030282	0.04075	0.00313197	0	0	1	1.229	Lucrative	Shock
1112	2193784	8	12	0.301	0.00710355	0.03425	0.00292359	0.036	0.00301575	0	0	2	0.62	Lucrative	Shock
1113	2193784	8	13	0.6885	0.00716089	0.146	0.00565731	0.1475	0.00545525	0	0	1	0.952	Lucrative	Shock
1114	2193784	8	14	0.57925	0.00762133	0.08225	0.00434907	0.08375	0.00441769	0	0	1	0.726	Lucrative	Shock
1115	2193784	8	15	0.47075	0.00851211	0.062	0.00377077	0.05625	0.00356349	0	0	1	0.601	Lucrative	Shock
1116	2193784	8	16	0.38175	0.00798205	0.0415	0.00311274	0.0435	0.00328931	0	0	1	0.743	Lucrative	Shock
1117	2193784	8	17	0.33	0.00801571	0.02875	0.00266028	0.0325	0.00284285	0	0	1	0.719	Lucrative	Shock
1118	2193784	8	18	0.2765	0.00736061	0.02775	0.0025452	0.02525	0.00249047	0	0	1	0.718	Lucrative	Shock
1119	2193784	8	19	0.251	0.00684118	0.0235	0.00258439	0.0235	0.00247996	0	0	1	0.806	Lucrative	Shock
1120	2193784	8	20	0.227	0.00655733	0.0165	0.00203231	0.01875	0.00214228	0	0	2	0.732	Lucrative	Shock
1121	2193813	1	1	0.49475	0.00802662	0.49425	0.00807118	0.49475	0.00788779	1	1	2	1.516	Lucrative	Money
1132	2193813	1	2	0.37875	0.00761761	0.351	0.00753934	0.361	0.00804565	0	2	1	0.654	Lucrative	Money
1134	2193813	1	3	0.25575	0.00690045	0.246	0.00738598	0.2455	0.00692565	0	2	2	1.073	Lucrative	Money
1135	2193813	1	4	0.43075	0.00801529	0.41575	0.00772547	0.42925	0.00807899	1	1	2	0.669	Lucrative	Money
1136	2193813	1	5	0.32575	0.00752298	0.33075	0.00743621	0.33075	0.00722962	0	2	1	0.704	Lucrative	Money
1137	2193813	1	6	0.2095	0.00652544	0.20775	0.00668943	0.20725	0.00645121	0	1	1	0.57	Lucrative	Money
1138	2193813	1	7	0.13275	0.00549085	0.1385	0.00542972	0.139	0.00545421	0	2	1	0.852	Lucrative	Money
1139	2193813	1	8	0.10475	0.00485255	0.10025	0.0047557	0.1075	0.00481351	0	2	1	0.761	Lucrative	Money
1140	2193813	1	9	0.088	0.00451755	0.08575	0.00463769	0.08925	0.0046151	0	2	1	0.846	Lucrative	Money
1122	2193813	1	10	0.07425	0.00419202	0.076	0.00417125	0.08	0.00458677	0	2	1	1.835	Lucrative	Money
1123	2193813	1	11	0.06525	0.00400407	0.884	0.00574561	0.57775	0.00780629	1	1	0	2.479	Lucrative	Money
1124	2193813	1	12	0.1415	0.00546263	0.89775	0.0052932	0.719	0.00711945	1	1	0	1.385	Lucrative	Money
1125	2193813	1	13	0.232	0.00686215	0.90025	0.00537659	0.77	0.00684527	1	1	0	0.969	Lucrative	Money
1126	2193813	1	14	0.31475	0.007249	0.915	0.00473629	0.80775	0.00661719	0	2	0	0.486	Lucrative	Money
1127	2193813	1	15	0.5565	0.00777239	0.918	0.00462476	0.84875	0.00583384	0	2	0	0.897	Lucrative	Money
1128	2193813	1	16	0.72225	0.0073239	0.9195	0.00466971	0.862	0.00571096	0	1	0	1.081	Lucrative	Money
1129	2193813	1	17	0.58775	0.00836951	0.89275	0.0052896	0.80625	0.0068232	1	1	0	0.688	Lucrative	Money
1130	2193813	1	18	0.64975	0.00751574	0.89775	0.00494491	0.8115	0.00642966	1	1	0	0.812	Lucrative	Money
1131	2193813	1	19	0.721	0.00707947	0.89725	0.00528259	0.84475	0.00605741	1	1	0	0.524	Lucrative	Money
1133	2193813	1	20	0.76725	0.00661127	0.9025	0.0052577	0.855	0.00573062	0	2	0	0.597	Lucrative	Money
1141	2193813	2	1	0.5075	0.00832608	0.4975	0.00784435	0.4975	0.00789857	0	2	1	0.958	Lucrative	Money
1142	2193813	2	2	0.41275	0.00781542	0.36775	0.00773306	0.40475	0.00771292	1	2	2	0.983	Lucrative	Money
1143	2193813	2	3	0.22975	0.00670202	0.2285	0.00672514	0.24175	0.00689115	0	2	1	0.952	Lucrative	Money
1144	2193813	2	4	0.19725	0.00621157	0.17725	0.00605917	0.191	0.00613771	0	1	1	0.788	Lucrative	Money
1145	2193813	2	5	0.15525	0.00569654	0.119	0.00538202	0.13925	0.00561042	0	2	2	0.715	Lucrative	Money
1146	2193813	2	6	0.32175	0.00739086	0.26325	0.00705595	0.30425	0.00743516	0	2	2	1.483	Lucrative	Money
1147	2193813	2	7	0.527	0.0080609	0.419	0.00771699	0.477	0.00780924	0	1	1	0.728	Lucrative	Money
1148	2193813	2	8	0.33775	0.00770926	0.2505	0.00720793	0.317	0.00726854	1	2	2	0.695	Lucrative	Money
1149	2193813	2	9	0.2165	0.00688869	0.18025	0.00602194	0.208	0.00652361	1	1	1	0.926	Lucrative	Money
1150	2193813	2	10	0.37325	0.00756976	0.3325	0.00757346	0.36675	0.00762627	0	2	1	0.518	Lucrative	Money
1151	2193813	2	11	0.301	0.00719214	0.70075	0.00784584	0.54025	0.007752	0	2	0	0.74	Lucrative	Money
1152	2193813	2	12	0.50625	0.00802679	0.76	0.00684758	0.69775	0.00766597	1	1	0	0.803	Lucrative	Money
1153	2193813	2	13	0.662	0.00744604	0.8245	0.0064043	0.77075	0.0069622	1	1	0	0.898	Lucrative	Money
1154	2193813	2	14	0.7395	0.00677911	0.84525	0.0060794	0.80025	0.00637649	1	1	0	0.504	Lucrative	Money
1155	2193813	2	15	0.7865	0.00655485	0.85775	0.0058192	0.82675	0.00647973	1	1	0	0.654	Lucrative	Money
1156	2193813	2	16	0.83475	0.00594507	0.88625	0.00565642	0.84975	0.00576673	1	1	0	0.572	Lucrative	Money
1157	2193813	2	17	0.8645	0.00559378	0.88025	0.0057598	0.86025	0.00575653	1	2	0	0.515	Lucrative	Money
1158	2193813	2	18	0.6775	0.00731558	0.837	0.00600166	0.76425	0.00727235	1	2	0	0.692	Lucrative	Money
1159	2193813	2	19	0.49225	0.00781793	0.73775	0.00736838	0.63675	0.00789225	1	1	0	0.897	Lucrative	Money
1160	2193813	2	20	0.6705	0.00742181	0.8455	0.00574361	0.8	0.00638255	1	1	0	0.687	Lucrative	Money
1161	2193813	3	1	0.501	0.008181	0.50125	0.00783299	0.5075	0.00795205	0	2	1	1.343	Lucrative	Shock
1162	2193813	3	2	0.41325	0.00805909	0.385	0.00777518	0.3915	0.00779091	1	2	1	0.671	Lucrative	Shock
1163	2193813	3	3	0.5055	0.00800191	0.4965	0.00796365	0.496	0.00803013	1	1	2	0.761	Lucrative	Shock
1164	2193813	3	4	0.32	0.00740173	0.3255	0.00753163	0.3275	0.00737927	0	1	1	0.747	Lucrative	Shock
1165	2193813	3	5	0.24225	0.00680544	0.225	0.00652666	0.24625	0.00667805	0	2	2	0.846	Lucrative	Shock
1166	2193813	3	6	0.4595	0.00790176	0.42225	0.00761132	0.428	0.0078464	0	2	1	0.74	Lucrative	Shock
1167	2193813	3	7	0.327	0.00755505	0.29825	0.00745514	0.31075	0.00755306	0	2	1	1.367	Lucrative	Shock
1168	2193813	3	8	0.28175	0.00696911	0.23425	0.00670642	0.2395	0.00643233	0	1	1	2.386	Lucrative	Shock
1169	2193813	3	9	0.20475	0.00627668	0.16975	0.00585682	0.1725	0.00583283	0	2	1	0.854	Lucrative	Shock
1170	2193813	3	10	0.176	0.00600871	0.144	0.00551462	0.15675	0.00581994	1	1	2	0.601	Lucrative	Shock
1171	2193813	3	11	0.11925	0.00529973	0.059	0.00365752	0.076	0.00415457	0	0	1	1.283	Lucrative	Shock
1172	2193813	3	12	0.08675	0.00444282	0.0515	0.00367138	0.05875	0.00365325	0	0	2	0.718	Lucrative	Shock
1173	2193813	3	13	0.236	0.00673964	0.1355	0.00556299	0.18575	0.0063775	0	0	1	0.839	Lucrative	Shock
1174	2193813	3	14	0.1605	0.00581497	0.08925	0.00460031	0.10375	0.00490612	0	0	1	0.577	Lucrative	Shock
1175	2193813	3	15	0.11875	0.00509495	0.05925	0.00377897	0.07325	0.00415616	0	0	1	0.622	Lucrative	Shock
1176	2193813	3	16	0.084	0.0043807	0.0495	0.00355624	0.057	0.0037136	0	0	1	0.55	Lucrative	Shock
1177	2193813	3	17	0.079	0.00428875	0.0455	0.00338853	0.049	0.0033203	0	0	1	0.571	Lucrative	Shock
1178	2193813	3	18	0.07275	0.00429754	0.039	0.00297361	0.03825	0.00301227	0	0	1	0.678	Lucrative	Shock
1179	2193813	3	19	0.05425	0.00360783	0.02975	0.00285064	0.0385	0.00319557	0	0	2	0.719	Lucrative	Shock
1180	2193813	3	20	0.175	0.00618613	0.105	0.00522659	0.132	0.00570682	0	0	1	0.617	Lucrative	Shock
1181	2193813	4	1	0.504	0.00769385	0.5125	0.00793057	0.498	0.00787572	0	2	1	1.203	Lucrative	Shock
1182	2193813	4	2	0.39925	0.00787675	0.3845	0.00822211	0.39625	0.00769224	1	1	2	0.94	Lucrative	Shock
1183	2193813	4	3	0.255	0.00695405	0.25	0.00672667	0.25875	0.00711439	0	2	1	0.978	Lucrative	Shock
1184	2193813	4	4	0.2015	0.00620636	0.1785	0.00613632	0.19475	0.00643861	0	2	1	0.868	Lucrative	Shock
1185	2193813	4	5	0.1755	0.00624164	0.15925	0.00578856	0.162	0.00581302	0	1	1	0.865	Lucrative	Shock
1186	2193813	4	6	0.14025	0.00554688	0.1185	0.00509357	0.12075	0.00512152	0	2	1	0.566	Lucrative	Shock
1187	2193813	4	7	0.12475	0.0052271	0.12125	0.00510716	0.12275	0.0053457	0	2	2	0.929	Lucrative	Shock
1188	2193813	4	8	0.295	0.007317	0.26475	0.00702039	0.2795	0.0070858	0	2	1	0.717	Lucrative	Shock
1189	2193813	4	9	0.23	0.0068469	0.18675	0.0061833	0.21675	0.00655001	0	2	2	0.641	Lucrative	Shock
1190	2193813	4	10	0.417	0.00816429	0.37825	0.00804772	0.3945	0.00747466	0	2	1	2.464	Lucrative	Shock
1191	2193813	4	11	0.309	0.00731763	0.1705	0.00573213	0.22975	0.00668022	0	0	2	1.393	Lucrative	Shock
1192	2193813	4	12	0.506	0.00761509	0.35475	0.00755824	0.44725	0.00808416	0	0	1	0.481	Lucrative	Shock
1193	2193813	4	13	0.3475	0.00756447	0.20475	0.0064895	0.25875	0.00695406	0	0	1	0.447	Lucrative	Shock
1194	2193813	4	14	0.2405	0.00686582	0.15	0.00578247	0.1705	0.00624373	0	0	1	0.454	Lucrative	Shock
1195	2193813	4	15	0.1775	0.00613825	0.11375	0.00510548	0.11925	0.0052804	0	0	1	0.47	Lucrative	Shock
1196	2193813	4	16	0.1395	0.00562198	0.0895	0.00458045	0.092	0.00445862	0	0	1	1.102	Lucrative	Shock
1197	2193813	4	17	0.115	0.00501691	0.0775	0.00423971	0.0765	0.00422713	0	0	1	0.85	Lucrative	Shock
1198	2193813	4	18	0.10775	0.00503691	0.05975	0.00377282	0.068	0.003986	0	0	2	0.724	Lucrative	Shock
1199	2193813	4	19	0.2555	0.00691264	0.17225	0.0059064	0.21425	0.0068058	0	0	1	1.099	Lucrative	Shock
1200	2193813	4	20	0.17225	0.00625771	0.10075	0.00474899	0.1285	0.00530398	0	0	1	0.971	Lucrative	Shock
1202	2193813	5	1	0.5165	0.00796236	0.5105	0.00765352	0.50275	0.00802126	0	2	1	1.887	Lucrative	Shock
1203	2193813	5	2	0.4205	0.00808091	0.40775	0.00780996	0.40575	0.00801338	0	2	1	0.828	Lucrative	Shock
1204	2193813	5	3	0.35275	0.0081123	0.33425	0.00747465	0.36625	0.00796298	1	1	1	0.715	Lucrative	Shock
1205	2193813	5	4	0.46725	0.00807778	0.45	0.00774848	0.46375	0.00806841	1	1	2	0.504	Lucrative	Shock
1206	2193813	5	5	0.27475	0.00711632	0.27275	0.0071347	0.26325	0.00704527	0	2	1	0.857	Lucrative	Shock
1207	2193813	5	6	0.225	0.00656008	0.24375	0.00693884	0.24	0.00670298	1	1	2	0.617	Lucrative	Shock
1208	2193813	5	7	0.15225	0.00570188	0.1435	0.00568379	0.13925	0.00556062	0	2	1	1.785	Lucrative	Shock
1209	2193813	5	8	0.131	0.00548795	0.12775	0.00516534	0.13325	0.00548537	0	2	2	0.693	Lucrative	Shock
1210	2193813	5	9	0.30775	0.00716844	0.28325	0.0074456	0.3125	0.00723112	1	1	2	0.632	Lucrative	Shock
1211	2193813	5	10	0.21775	0.00681764	0.20125	0.00629701	0.216	0.0065306	1	1	2	0.522	Lucrative	Shock
1212	2193813	5	11	0.165	0.00577326	0.08325	0.00444122	0.12525	0.0052996	0	0	1	0.593	Lucrative	Shock
1213	2193813	5	12	0.09325	0.00469787	0.0565	0.00372255	0.07775	0.00429478	0	0	2	1.933	Lucrative	Shock
1214	2193813	5	13	0.21275	0.00652221	0.12425	0.0051185	0.18325	0.00675997	0	0	1	0.601	Lucrative	Shock
1215	2193813	5	14	0.117	0.00527438	0.07775	0.00406304	0.101	0.00475057	0	0	1	0.658	Lucrative	Shock
1216	2193813	5	15	0.09	0.00467169	0.05425	0.00354935	0.0645	0.00393571	0	0	1	0.491	Lucrative	Shock
1217	2193813	5	16	0.07025	0.00425853	0.042	0.00330652	0.041	0.00315832	0	0	1	0.406	Lucrative	Shock
1218	2193813	5	17	0.05725	0.00372116	0.03725	0.00298012	0.03975	0.00311117	0	0	1	0.822	Lucrative	Shock
1219	2193813	5	18	0.047	0.0034207	0.03175	0.00274662	0.0315	0.00273821	0	0	1	0.646	Lucrative	Shock
1220	2193813	5	19	0.043	0.00317721	0.02875	0.00270391	0.0325	0.00286357	0	0	2	0.646	Lucrative	Shock
1201	2193813	5	20	0.11225	0.00508223	0.0815	0.00437194	0.10725	0.00496567	0	0	1	0.579	Lucrative	Shock
1221	2193813	6	1	0.4875	0.00827182	0.50875	0.00800553	0.49225	0.00816315	0	1	2	1.021	Lucrative	Money
1222	2193813	6	2	0.636	0.00799985	0.62575	0.00755028	0.64525	0.00758319	1	2	2	0.547	Lucrative	Money
1223	2193813	6	3	0.4585	0.00804722	0.45425	0.00772672	0.482	0.00841063	1	1	1	0.654	Lucrative	Money
1224	2193813	6	4	0.655	0.00747231	0.66675	0.0075937	0.65675	0.00762585	1	1	2	0.678	Lucrative	Money
1225	2193813	6	5	0.5005	0.00785503	0.51475	0.00796611	0.49525	0.0078465	0	2	1	0.711	Lucrative	Money
1226	2193813	6	6	0.34025	0.0076788	0.357	0.00787887	0.3525	0.00769653	0	1	1	0.915	Lucrative	Money
1227	2193813	6	7	0.2285	0.00663463	0.23725	0.00675215	0.23575	0.00667501	0	2	1	0.999	Lucrative	Money
1228	2193813	6	8	0.182	0.00616317	0.18625	0.00633445	0.186	0.00611885	0	1	1	0.58	Lucrative	Money
1229	2193813	6	9	0.14275	0.00563355	0.1375	0.00535498	0.12925	0.0051941	0	2	1	0.793	Lucrative	Money
1230	2193813	6	10	0.13275	0.00549288	0.1205	0.00511871	0.11875	0.0051477	1	1	2	0.833	Lucrative	Money
1231	2193813	6	11	0.08075	0.004435	0.768	0.00689468	0.543	0.00796652	0	2	0	0.802	Lucrative	Money
1232	2193813	6	12	0.19925	0.00631739	0.81625	0.00611298	0.6975	0.00741482	1	1	0	0.519	Lucrative	Money
1233	2193813	6	13	0.373	0.00757607	0.84325	0.0060825	0.76525	0.0075485	1	1	0	0.789	Lucrative	Money
1234	2193813	6	14	0.50625	0.00787393	0.85625	0.00593842	0.8135	0.00672215	1	1	0	0.82	Lucrative	Money
1235	2193813	6	15	0.6145	0.00785606	0.8685	0.00579641	0.83	0.0066655	1	1	0	1.212	Lucrative	Money
1236	2193813	6	16	0.6815	0.00761602	0.88175	0.00569761	0.84375	0.00598139	1	2	0	22.78	Lucrative	Money
1237	2193813	6	17	0.44925	0.0081624	0.821	0.00609535	0.755	0.00706325	0	2	0	1.161	Lucrative	Money
1238	2193813	6	18	0.6305	0.00775598	0.844	0.00607789	0.806	0.0064152	1	2	0	1.755	Lucrative	Money
1239	2193813	6	19	0.4645	0.00783958	0.762	0.00712589	0.6995	0.00700864	0	1	0	1.394	Lucrative	Money
1240	2193813	6	20	0.28775	0.00712636	0.529	0.00800492	0.473	0.00808722	0	1	0	0.668	Lucrative	Money
1241	2193813	7	1	0.48975	0.00799503	0.48725	0.00827247	0.50575	0.00783887	0	2	2	0.966	Lucrative	Shock
1242	2193813	7	2	0.68925	0.00739879	0.65125	0.00786847	0.66825	0.00775293	1	1	2	0.763	Lucrative	Shock
1243	2193813	7	3	0.53225	0.00807722	0.5325	0.00766337	0.52525	0.00773505	0	2	1	0.549	Lucrative	Shock
1244	2193813	7	4	0.3735	0.00786003	0.359	0.00772109	0.35975	0.00756571	0	2	1	0.876	Lucrative	Shock
1245	2193813	7	5	0.29525	0.00730094	0.25	0.00671388	0.26075	0.00703071	1	1	2	0.765	Lucrative	Shock
1246	2193813	7	6	0.1895	0.00643502	0.18375	0.00604863	0.186	0.0067196	0	2	1	1.411	Lucrative	Shock
1247	2193813	7	7	0.14175	0.0055749	0.12975	0.00517651	0.13125	0.0054036	0	2	1	0.745	Lucrative	Shock
1248	2193813	7	8	0.1285	0.00538258	0.10475	0.00515401	0.104	0.00479667	0	2	1	0.781	Lucrative	Shock
1249	2193813	7	9	0.1035	0.0048662	0.0935	0.00450631	0.0965	0.00487801	0	2	1	1.187	Lucrative	Shock
1250	2193813	7	10	0.09175	0.00459541	0.07325	0.00426337	0.0805	0.00430004	0	1	1	0.79	Lucrative	Shock
1251	2193813	7	11	0.05875	0.00378827	0.03425	0.00291938	0.04925	0.00338737	0	0	1	0.867	Lucrative	Shock
1252	2193813	7	12	0.05675	0.0037045	0.031	0.0026961	0.03775	0.00310984	0	0	1	0.532	Lucrative	Shock
1253	2193813	7	13	0.05475	0.00361167	0.02575	0.00259061	0.03975	0.00308294	1	0	1	0.377	Lucrative	Shock
1254	2193813	7	14	0.1045	0.00474119	0.0565	0.0037391	0.08075	0.00443337	0	0	1	0.521	Lucrative	Shock
1255	2193813	7	15	0.10275	0.00494035	0.06075	0.00376263	0.0705	0.00421274	0	0	2	0.473	Lucrative	Shock
1256	2193813	7	16	0.2665	0.00747019	0.191	0.00629442	0.247	0.00710688	0	0	1	0.463	Lucrative	Shock
1257	2193813	7	17	0.17175	0.00596499	0.11175	0.00524995	0.1645	0.0059135	0	0	1	0.815	Lucrative	Shock
1258	2193813	7	18	0.13925	0.00554728	0.09375	0.00465677	0.109	0.00491794	0	0	2	0.871	Lucrative	Shock
1259	2193813	7	19	0.32875	0.00835517	0.2425	0.00739552	0.30625	0.00786828	0	0	1	0.523	Lucrative	Shock
1260	2193813	7	20	0.23375	0.00664013	0.151	0.00560883	0.17475	0.00669095	0	0	1	0.448	Lucrative	Shock
1261	2193813	8	1	0.50125	0.00793959	0.501	0.00784484	0.50425	0.00795861	1	1	2	1.185	Lucrative	Money
1262	2193813	8	2	0.3215	0.00750639	0.34025	0.0075843	0.30725	0.00749804	0	2	1	0.671	Lucrative	Money
1263	2193813	8	3	0.2525	0.00711279	0.24725	0.00675868	0.26275	0.00692025	0	2	1	2.092	Lucrative	Money
1264	2193813	8	4	0.19725	0.00616293	0.2035	0.00613579	0.209	0.0063712	1	2	2	0.509	Lucrative	Money
1265	2193813	8	5	0.13425	0.00546504	0.11725	0.00553108	0.122	0.00524781	0	2	1	0.731	Lucrative	Money
1266	2193813	8	6	0.10175	0.00492778	0.1015	0.00470437	0.1125	0.0050718	0	1	1	0.896	Lucrative	Money
1267	2193813	8	7	0.09825	0.00465375	0.08475	0.00433179	0.0885	0.00448189	0	2	1	0.704	Lucrative	Money
1268	2193813	8	8	0.078	0.00430698	0.07	0.00394446	0.07325	0.00407924	0	2	2	0.622	Lucrative	Money
1269	2193813	8	9	0.20425	0.00629234	0.17825	0.00602438	0.2015	0.00636856	0	2	1	0.433	Lucrative	Money
1270	2193813	8	10	0.13575	0.00556404	0.127	0.00560416	0.1425	0.00595131	0	1	1	0.963	Lucrative	Money
1271	2193813	8	11	0.09475	0.0045476	0.56675	0.00790107	0.511	0.00803117	1	1	0	0.773	Lucrative	Money
1272	2193813	8	12	0.20275	0.00657009	0.732	0.00745227	0.68725	0.0073106	1	1	0	0.452	Lucrative	Money
1273	2193813	8	13	0.31225	0.00780866	0.79975	0.00635886	0.75925	0.007169	1	1	0	1.864	Lucrative	Money
1274	2193813	8	14	0.392	0.00786224	0.835	0.00615952	0.79125	0.00682573	1	2	0	3.201	Lucrative	Money
1275	2193813	8	15	0.203	0.00626045	0.6575	0.00794107	0.5955	0.00792022	1	1	0	1.759	Lucrative	Money
1276	2193813	8	16	0.3135	0.00705476	0.79625	0.00714749	0.74525	0.00715282	1	2	0	2.96	Lucrative	Money
1277	2193813	8	17	0.16625	0.00593428	0.60225	0.00807585	0.50675	0.00810024	1	1	0	2.638	Lucrative	Money
1278	2193813	8	18	0.26325	0.00687938	0.77275	0.00662692	0.69825	0.00790718	1	1	0	13.143	Lucrative	Money
1279	2193813	8	19	0.3685	0.00749991	0.829	0.00638669	0.771	0.00658462	1	1	0	3.643	Lucrative	Money
1280	2193813	8	20	0.4465	0.00858383	0.8485	0.00574676	0.8005	0.00639827	1	1	0	1.235	Lucrative	Money
1281	2193831	1	1	0.51075	0.00798828	0.5025	0.00801992	0.5095	0.0078455	0	2	1	4.453	Ambiguous	Shock
1292	2193831	1	2	0.543	0.00785428	0.52725	0.00794463	0.5235	0.00825385	0	2	1	2.326	Ambiguous	Shock
1294	2193831	1	3	0.5665	0.00796644	0.55825	0.00797051	0.5625	0.00800348	1	2	2	0.976	Ambiguous	Shock
1295	2193831	1	4	0.45675	0.00797532	0.426	0.00788505	0.43725	0.00789442	0	2	2	1.806	Ambiguous	Shock
1296	2193831	1	5	0.5365	0.00780315	0.552	0.00805174	0.55225	0.00792475	0	2	1	0.905	Ambiguous	Shock
1297	2193831	1	6	0.5535	0.00795799	0.548	0.00783117	0.54325	0.00820886	0	1	1	1.207	Ambiguous	Shock
1298	2193831	1	7	0.40375	0.00806089	0.39675	0.00762698	0.419	0.00778904	1	1	2	3.037	Ambiguous	Shock
1299	2193831	1	8	0.4775	0.00790391	0.46825	0.00793178	0.4645	0.00783713	0	2	2	1.286	Ambiguous	Shock
1300	2193831	1	9	0.57525	0.00776258	0.596	0.00808622	0.60025	0.00778531	1	1	1	1.616	Ambiguous	Shock
1282	2193831	1	10	0.6835	0.00761434	0.69775	0.00797815	0.6965	0.00769308	1	1	2	3.265	Ambiguous	Shock
1283	2193831	1	11	0.6955	0.00718917	0.3065	0.00723011	0.43425	0.00777574	1	0	2	1.578	Ambiguous	Shock
1284	2193831	1	12	0.5895	0.00815469	0.242	0.00748862	0.29475	0.00763086	0	0	1	0.791	Ambiguous	Shock
1285	2193831	1	13	0.4455	0.00803213	0.1875	0.00714427	0.214	0.00707546	0	0	1	0.674	Ambiguous	Shock
1286	2193831	1	14	0.37675	0.0076332	0.16575	0.00680038	0.18575	0.00731561	1	0	1	0.57	Ambiguous	Shock
1287	2193831	1	15	0.48675	0.00792356	0.24075	0.00731433	0.27525	0.00760656	0	0	1	1.791	Ambiguous	Shock
1288	2193831	1	16	0.4065	0.00781947	0.21075	0.00705299	0.2355	0.00760091	1	0	2	1.064	Ambiguous	Shock
1289	2193831	1	17	0.32075	0.00777429	0.155	0.00687578	0.188	0.0071061	0	0	1	1.099	Ambiguous	Shock
1290	2193831	1	18	0.28325	0.00753551	0.157	0.00685689	0.16475	0.00668917	0	0	2	1.087	Ambiguous	Shock
1291	2193831	1	19	0.4	0.00784082	0.25825	0.0071391	0.28475	0.00744977	0	0	1	1.102	Ambiguous	Shock
1293	2193831	1	20	0.314	0.00758834	0.173	0.00717088	0.1985	0.00756266	0	0	1	0.968	Ambiguous	Shock
1301	2193831	2	1	0.49175	0.00778938	0.489	0.00865307	0.50375	0.00773684	1	1	2	2.034	Ambiguous	Shock
1302	2193831	2	2	0.505	0.00791709	0.52725	0.00761739	0.47025	0.00792339	0	2	1	2.017	Ambiguous	Shock
1303	2193831	2	3	0.58275	0.00802081	0.55875	0.00791337	0.5505	0.00792277	1	1	2	2.173	Ambiguous	Shock
1304	2193831	2	4	0.58275	0.00775157	0.566	0.00811494	0.57325	0.00800952	0	2	1	2.178	Ambiguous	Shock
1305	2193831	2	5	0.6195	0.00779292	0.6045	0.00777034	0.5825	0.00760003	1	1	2	3.179	Ambiguous	Shock
1306	2193831	2	6	0.63825	0.00832639	0.631	0.00793579	0.62275	0.00807837	1	1	2	1.421	Ambiguous	Shock
1307	2193831	2	7	0.63825	0.00749255	0.658	0.00758043	0.6275	0.00769753	1	1	2	1.006	Ambiguous	Shock
1308	2193831	2	8	0.6305	0.00774803	0.667	0.00722384	0.6315	0.00768777	1	1	1	1.841	Ambiguous	Shock
1309	2193831	2	9	0.71525	0.00734623	0.73825	0.00759701	0.71875	0.00719864	1	1	2	1.38	Ambiguous	Shock
1310	2193831	2	10	0.704	0.00751973	0.72075	0.00734054	0.70825	0.00763048	1	2	2	2.803	Ambiguous	Shock
1311	2193831	2	11	0.5655	0.00772513	0.1485	0.00714355	0.31425	0.00759122	0	0	2	1.075	Ambiguous	Shock
1312	2193831	2	12	0.6645	0.00799389	0.21675	0.00752222	0.51375	0.00765378	0	0	1	1.038	Ambiguous	Shock
1313	2193831	2	13	0.53375	0.00788879	0.167	0.0065302	0.30625	0.00795439	0	0	1	1.461	Ambiguous	Shock
1314	2193831	2	14	0.45125	0.00780767	0.14575	0.00668267	0.2295	0.00703292	0	0	1	0.968	Ambiguous	Shock
1315	2193831	2	15	0.39075	0.0078816	0.134	0.00691568	0.21325	0.00736546	0	0	2	1.245	Ambiguous	Shock
1316	2193831	2	16	0.5235	0.00764302	0.1945	0.00697473	0.39125	0.00812772	0	0	1	1.467	Ambiguous	Shock
1317	2193831	2	17	0.43275	0.00807997	0.15775	0.00635597	0.25	0.00718295	0	0	1	2.774	Ambiguous	Shock
1318	2193831	2	18	0.376	0.00754533	0.13275	0.00650091	0.20975	0.00721357	0	0	1	0.876	Ambiguous	Shock
1319	2193831	2	19	0.33	0.00770829	0.129	0.00610443	0.174	0.00653352	0	0	1	0.773	Ambiguous	Shock
1320	2193831	2	20	0.30175	0.00753155	0.13	0.00730408	0.1775	0.00700739	0	0	1	1.32	Ambiguous	Shock
1321	2193831	3	1	0.50475	0.00794201	0.51425	0.00799612	0.5045	0.0081657	1	1	2	40.862	Ambiguous	Money
1322	2193831	3	2	0.4975	0.00795645	0.5205	0.00740011	0.4505	0.00800849	0	2	1	9.617	Ambiguous	Money
1323	2193831	3	3	0.57375	0.00788088	0.543	0.00796168	0.563	0.00780866	0	2	1	8.575	Ambiguous	Money
1324	2193831	3	4	0.619	0.00771102	0.5745	0.0077714	0.6225	0.00809584	1	1	2	6.038	Ambiguous	Money
1325	2193831	3	5	0.60425	0.00784348	0.61075	0.00781225	0.60825	0.00758491	0	2	1	3.403	Ambiguous	Money
1326	2193831	3	6	0.64875	0.00767219	0.635	0.00772906	0.658	0.00775106	0	1	1	3.866	Ambiguous	Money
1327	2193831	3	7	0.56525	0.00816077	0.51475	0.00798385	0.548	0.00818794	0	2	1	6.146	Ambiguous	Money
1328	2193831	3	8	0.622	0.00760753	0.562	0.00798988	0.61525	0.00804548	1	1	2	2.961	Ambiguous	Money
1329	2193831	3	9	0.624	0.00755418	0.593	0.00766196	0.613	0.00809293	1	1	2	8.323	Ambiguous	Money
1330	2193831	3	10	0.607	0.00766613	0.59475	0.00745471	0.61675	0.00786922	1	2	1	4.127	Ambiguous	Money
1331	2193831	3	11	0.55225	0.0078227	0.7625	0.00709718	0.69425	0.00753499	1	1	0	5.997	Ambiguous	Money
1332	2193831	3	12	0.6445	0.00782304	0.825	0.00617448	0.7735	0.00671983	1	1	0	1.319	Ambiguous	Money
1333	2193831	3	13	0.6985	0.00740145	0.8285	0.00634824	0.79425	0.00673073	1	1	0	1.09	Ambiguous	Money
1334	2193831	3	14	0.74	0.00728547	0.8585	0.00579674	0.817	0.00663118	1	1	0	2.54	Ambiguous	Money
1335	2193831	3	15	0.7535	0.00690732	0.85375	0.00687727	0.83875	0.00631093	1	2	0	1.051	Ambiguous	Money
1336	2193831	3	16	0.59875	0.00805786	0.794	0.00764878	0.7525	0.00742306	1	2	0	1.333	Ambiguous	Money
1337	2193831	3	17	0.49	0.00809668	0.71425	0.00787124	0.6625	0.00746843	0	2	0	1.232	Ambiguous	Money
1338	2193831	3	18	0.57775	0.00781118	0.76275	0.00706358	0.7245	0.00732423	1	1	0	1.147	Ambiguous	Money
1339	2193831	3	19	0.69275	0.00714371	0.8285	0.00652643	0.794	0.00694664	1	1	0	1.139	Ambiguous	Money
1340	2193831	3	20	0.7465	0.00685486	0.852	0.00643476	0.827	0.0064114	1	1	0	1.164	Ambiguous	Money
1341	2193831	4	1	0.504	0.00824678	0.5015	0.00792799	0.49975	0.00823855	0	2	2	13.866	Ambiguous	Money
1342	2193831	4	2	0.6175	0.00771505	0.61525	0.00811823	0.61125	0.00802303	1	1	2	7.957	Ambiguous	Money
1343	2193831	4	3	0.64325	0.00783276	0.63775	0.00757125	0.632	0.00772357	0	1	1	4.985	Ambiguous	Money
1344	2193831	4	4	0.5455	0.00823266	0.5055	0.0083565	0.49875	0.00808388	0	1	2	4.364	Ambiguous	Money
1345	2193831	4	5	0.5225	0.00798039	0.4915	0.00801981	0.48725	0.00821203	1	1	1	10.912	Ambiguous	Money
1346	2193831	4	6	0.59525	0.00832994	0.6075	0.00825234	0.60175	0.00773383	0	2	1	5.049	Ambiguous	Money
1347	2193831	4	7	0.6405	0.00771022	0.64	0.00746957	0.643	0.00751894	1	1	2	6.738	Ambiguous	Money
1348	2193831	4	8	0.6365	0.00766379	0.63225	0.00785841	0.63	0.00807207	0	2	1	4.704	Ambiguous	Money
1349	2193831	4	9	0.6785	0.00720013	0.65425	0.00759742	0.65275	0.00779271	1	1	1	6.875	Ambiguous	Money
1350	2193831	4	10	0.71775	0.00739595	0.7205	0.00709945	0.70825	0.00739446	1	1	2	5.745	Ambiguous	Money
1351	2193831	4	11	0.70575	0.007146	0.8295	0.00631123	0.76075	0.00696555	1	1	0	1.151	Ambiguous	Money
1352	2193831	4	12	0.73725	0.00685796	0.842	0.00664014	0.78075	0.00757679	1	1	0	0.857	Ambiguous	Money
1353	2193831	4	13	0.774	0.0068681	0.8485	0.0061468	0.81875	0.00637047	1	1	0	1.249	Ambiguous	Money
1354	2193831	4	14	0.78925	0.0071141	0.859	0.00600761	0.828	0.0065329	1	1	0	4.191	Ambiguous	Money
1355	2193831	4	15	0.80575	0.00687453	0.86325	0.00580739	0.83	0.00664787	1	1	0	1.243	Ambiguous	Money
1356	2193831	4	16	0.79575	0.00679373	0.8765	0.00560833	0.8465	0.00618038	1	1	0	1.767	Ambiguous	Money
1357	2193831	4	17	0.812	0.00660995	0.873	0.00621057	0.84475	0.00627359	1	2	0	1.496	Ambiguous	Money
1358	2193831	4	18	0.71625	0.00769967	0.811	0.00715258	0.77975	0.00674983	1	2	0	1.085	Ambiguous	Money
1359	2193831	4	19	0.58275	0.00799098	0.71775	0.00720781	0.6595	0.00821521	0	2	0	1.275	Ambiguous	Money
1360	2193831	4	20	0.68325	0.00787314	0.77225	0.00672499	0.73725	0.00727161	1	1	0	1.221	Ambiguous	Money
1362	2193831	5	1	0.4995	0.00792454	0.4885	0.00797137	0.50625	0.00828206	1	1	2	25.02	Ambiguous	Shock
1363	2193831	5	2	0.53425	0.00802612	0.51725	0.00802196	0.513	0.00798999	0	2	1	11.051	Ambiguous	Shock
1364	2193831	5	3	0.57975	0.00785594	0.5435	0.00808023	0.557	0.0081053	0	2	1	5.248	Ambiguous	Shock
1365	2193831	5	4	0.5895	0.00808161	0.57825	0.00767681	0.58975	0.00823683	1	1	2	4.926	Ambiguous	Shock
1366	2193831	5	5	0.618	0.00792472	0.6125	0.00759204	0.597	0.00790004	1	1	1	5.946	Ambiguous	Shock
1367	2193831	5	6	0.696	0.00777674	0.693	0.00751319	0.69675	0.00775633	0	2	1	7.989	Ambiguous	Shock
1368	2193831	5	7	0.71525	0.0074395	0.72275	0.00708449	0.72325	0.00738775	1	1	2	3.81	Ambiguous	Shock
1369	2193831	5	8	0.712	0.00731701	0.70175	0.00722783	0.70375	0.00706772	1	1	2	3.038	Ambiguous	Shock
1370	2193831	5	9	0.6995	0.00704267	0.70575	0.00716004	0.698	0.0079233	1	2	2	2.436	Ambiguous	Shock
1371	2193831	5	10	0.58425	0.00779621	0.5845	0.00758472	0.578	0.00762544	0	1	1	4.887	Ambiguous	Shock
1372	2193831	5	11	0.47375	0.00815006	0.14275	0.00634362	0.31475	0.0078165	0	0	1	1.48	Ambiguous	Shock
1373	2193831	5	12	0.39675	0.00786011	0.13075	0.00660994	0.23775	0.00740251	0	0	2	0.952	Ambiguous	Shock
1374	2193831	5	13	0.53525	0.0079671	0.1815	0.00747414	0.44325	0.00817963	0	0	1	0.792	Ambiguous	Shock
1375	2193831	5	14	0.4205	0.00804895	0.1515	0.00624152	0.26625	0.0073089	0	0	1	1.225	Ambiguous	Shock
1376	2193831	5	15	0.37025	0.00770045	0.13725	0.00667354	0.2015	0.00637687	0	0	2	0.919	Ambiguous	Shock
1377	2193831	5	16	0.49025	0.0081451	0.18625	0.00712981	0.41175	0.00780952	0	0	1	1.046	Ambiguous	Shock
1378	2193831	5	17	0.41275	0.00808891	0.149	0.00666017	0.237	0.00716189	0	0	1	1.007	Ambiguous	Shock
1379	2193831	5	18	0.358	0.00830058	0.1405	0.0067548	0.21325	0.00722027	0	0	1	1.86	Ambiguous	Shock
1380	2193831	5	19	0.32525	0.00807679	0.135	0.00661841	0.17725	0.00646078	0	0	1	1.77	Ambiguous	Shock
1361	2193831	5	20	0.28925	0.00773686	0.1205	0.00610737	0.159	0.00658439	0	0	1	0.82	Ambiguous	Shock
1381	2193831	6	1	0.4985	0.00785238	0.50975	0.00790131	0.508	0.0078771	0	2	1	21.217	Ambiguous	Shock
1382	2193831	6	2	0.58	0.00804906	0.536	0.00783754	0.60475	0.00739145	1	1	1	4.198	Ambiguous	Shock
1383	2193831	6	3	0.6395	0.00745526	0.64175	0.00746121	0.637	0.00754573	1	1	1	4.553	Ambiguous	Shock
1384	2193831	6	4	0.6865	0.00738547	0.7045	0.00853699	0.66375	0.00744267	1	1	2	0.827	Ambiguous	Shock
1385	2193831	6	5	0.65925	0.00761356	0.67575	0.0081184	0.64	0.00815817	1	1	2	1.014	Ambiguous	Shock
1386	2193831	6	6	0.63775	0.00742242	0.67725	0.00757692	0.61575	0.00764476	0	1	1	0.807	Ambiguous	Shock
1387	2193831	6	7	0.56025	0.00792728	0.5685	0.00795379	0.5385	0.00812712	0	2	1	1.058	Ambiguous	Shock
1388	2193831	6	8	0.62425	0.0078006	0.62175	0.00765003	0.6185	0.00784115	0	2	1	6.029	Ambiguous	Shock
1389	2193831	6	9	0.66575	0.0076614	0.6835	0.00719282	0.66475	0.00746082	1	2	2	2.806	Ambiguous	Shock
1390	2193831	6	10	0.53775	0.00818537	0.54225	0.00799965	0.53075	0.00813851	1	1	2	2.328	Ambiguous	Shock
1391	2193831	6	11	0.5425	0.00793635	0.1575	0.00757879	0.32725	0.00752397	0	0	1	2.475	Ambiguous	Shock
1392	2193831	6	12	0.4725	0.00779922	0.1415	0.00671081	0.24175	0.00718357	0	0	2	1.031	Ambiguous	Shock
1393	2193831	6	13	0.60075	0.00792337	0.195	0.00730054	0.4535	0.00766706	0	0	2	0.788	Ambiguous	Shock
1394	2193831	6	14	0.7005	0.00719933	0.26	0.0073431	0.58975	0.00773916	0	0	1	1.058	Ambiguous	Shock
1395	2193831	6	15	0.5775	0.00797534	0.18275	0.00695332	0.34925	0.00741358	0	0	1	1.114	Ambiguous	Shock
1396	2193831	6	16	0.48975	0.00804764	0.161	0.00669707	0.26125	0.00794516	0	0	1	2.584	Ambiguous	Shock
1397	2193831	6	17	0.4275	0.007607	0.15175	0.00630595	0.21425	0.00729958	0	0	1	0.912	Ambiguous	Shock
1398	2193831	6	18	0.38	0.00817209	0.144	0.00704839	0.204	0.0072867	0	0	1	0.851	Ambiguous	Shock
1399	2193831	6	19	0.34075	0.00825623	0.13725	0.00703645	0.188	0.00707212	0	0	1	0.788	Ambiguous	Shock
1400	2193831	6	20	0.331	0.00772071	0.1255	0.00623321	0.17975	0.0070822	0	0	1	0.82	Ambiguous	Shock
1401	2193831	7	1	0.49675	0.00818642	0.49675	0.00791578	0.49175	0.0080033	1	1	2	21.886	Ambiguous	Money
1402	2193831	7	2	0.49225	0.00794352	0.53325	0.00762185	0.45225	0.0078014	0	2	1	2.367	Ambiguous	Money
1403	2193831	7	3	0.55475	0.00789599	0.554	0.00779966	0.5415	0.0076561	1	2	2	1.04	Ambiguous	Money
1404	2193831	7	4	0.42375	0.00818182	0.4465	0.00801279	0.403	0.00775895	0	1	1	1.823	Ambiguous	Money
1405	2193831	7	5	0.37075	0.00818254	0.341	0.00780376	0.34425	0.00786864	0	1	2	2.204	Ambiguous	Money
1406	2193831	7	6	0.373	0.00771629	0.345	0.00754968	0.3655	0.00769197	0	2	1	2.645	Ambiguous	Money
1407	2193831	7	7	0.44575	0.00793162	0.37625	0.00773886	0.43375	0.00785736	1	1	2	7.525	Ambiguous	Money
1408	2193831	7	8	0.46425	0.00816364	0.4265	0.00817599	0.4545	0.00841426	0	2	1	3.491	Ambiguous	Money
1409	2193831	7	9	0.521	0.00812926	0.4695	0.00825336	0.5005	0.00783259	0	2	1	2.02	Ambiguous	Money
1410	2193831	7	10	0.5735	0.00790154	0.5085	0.00816113	0.5465	0.0077488	1	1	2	4.627	Ambiguous	Money
1411	2193831	7	11	0.5795	0.00773244	0.78675	0.00688474	0.72725	0.00721136	1	1	0	4.709	Ambiguous	Money
1412	2193831	7	12	0.65925	0.0078081	0.81075	0.00667427	0.764	0.00700674	1	1	0	2.786	Ambiguous	Money
1413	2193831	7	13	0.7095	0.00741502	0.833	0.00677668	0.811	0.00650701	1	1	0	0.888	Ambiguous	Money
1414	2193831	7	14	0.74775	0.00714996	0.8545	0.00623618	0.82825	0.00630258	0	2	0	1.884	Ambiguous	Money
1415	2193831	7	15	0.805	0.00701602	0.86175	0.00601264	0.83375	0.0059748	1	2	0	0.988	Ambiguous	Money
1416	2193831	7	16	0.69625	0.00764871	0.818	0.00680889	0.77925	0.00695678	1	1	0	1.266	Ambiguous	Money
1417	2193831	7	17	0.75	0.00715574	0.837	0.0066162	0.816	0.0070616	1	1	0	1.069	Ambiguous	Money
1418	2193831	7	18	0.77425	0.00673984	0.85425	0.00600962	0.84325	0.00653559	1	1	0	1.258	Ambiguous	Money
1419	2193831	7	19	0.8035	0.00666332	0.87625	0.00542532	0.86425	0.00576178	1	2	0	0.821	Ambiguous	Money
1420	2193831	7	20	0.691	0.00741925	0.8215	0.00621037	0.7985	0.00666799	1	1	0	1.076	Ambiguous	Money
1421	2193831	8	1	0.5065	0.00795765	0.49975	0.00785225	0.492	0.00793425	0	1	1	16.401	Ambiguous	Money
1422	2193831	8	2	0.4045	0.00774398	0.38425	0.00794722	0.37925	0.0080427	0	2	2	5.784	Ambiguous	Money
1423	2193831	8	3	0.5505	0.00828043	0.5335	0.0079248	0.53275	0.00792325	1	1	2	2.962	Ambiguous	Money
1424	2193831	8	4	0.581	0.00786456	0.55625	0.00781935	0.574	0.00807369	1	1	2	2.454	Ambiguous	Money
1425	2193831	8	5	0.59375	0.0083044	0.58475	0.00787948	0.5965	0.0082129	1	1	2	0.814	Ambiguous	Money
1426	2193831	8	6	0.59425	0.00775007	0.59425	0.00779453	0.604	0.00780244	0	2	1	1.354	Ambiguous	Money
1427	2193831	8	7	0.62275	0.00810405	0.62025	0.0076341	0.61575	0.0077893	0	2	2	3.413	Ambiguous	Money
1428	2193831	8	8	0.7205	0.00759283	0.71025	0.00753673	0.72025	0.00713074	1	2	2	3.601	Ambiguous	Money
1429	2193831	8	9	0.604	0.0075585	0.60125	0.00794207	0.60725	0.00773746	1	1	1	3.342	Ambiguous	Money
1430	2193831	8	10	0.70325	0.007288	0.7275	0.00750002	0.717	0.00750425	0	2	1	8.078	Ambiguous	Money
1431	2193831	8	11	0.7045	0.00695265	0.83175	0.00605723	0.761	0.0070209	1	1	0	1.109	Ambiguous	Money
1432	2193831	8	12	0.75	0.00700317	0.8475	0.00596278	0.8015	0.00669258	1	1	0	1.097	Ambiguous	Money
1433	2193831	8	13	0.77525	0.00736445	0.85625	0.00626323	0.8205	0.00650956	1	1	0	0.988	Ambiguous	Money
1434	2193831	8	14	0.803	0.00685335	0.8655	0.00611512	0.8415	0.00612116	1	1	0	1.223	Ambiguous	Money
1435	2193831	8	15	0.817	0.00655133	0.87575	0.00594446	0.8465	0.00616498	0	2	0	0.925	Ambiguous	Money
1436	2193831	8	16	0.8515	0.00584533	0.8845	0.00567289	0.8705	0.0060274	1	1	0	2.817	Ambiguous	Money
1437	2193831	8	17	0.8505	0.00597307	0.8885	0.00537841	0.8725	0.00593491	1	1	0	1.146	Ambiguous	Money
1438	2193831	8	18	0.856	0.0063253	0.898	0.0056112	0.881	0.00563672	1	2	0	1.155	Ambiguous	Money
1439	2193831	8	19	0.792	0.00657245	0.865	0.00589614	0.82575	0.00643065	1	1	0	0.8	Ambiguous	Money
1440	2193831	8	20	0.82575	0.00648629	0.88125	0.00542501	0.853	0.0064792	1	2	0	1.048	Ambiguous	Money
1441	2193922	1	1	0.513	0.00798843	0.5155	0.00792129	0.4805	0.00867296	0	2	1	1.66	Considerate	Shock
1452	2193922	1	2	0.73775	0.00685281	0.75825	0.00710622	0.75675	0.00749284	0	2	1	0.81	Considerate	Shock
1454	2193922	1	3	0.80225	0.00626948	0.82375	0.00603982	0.81	0.00633885	1	2	2	1.629	Considerate	Shock
1455	2193922	1	4	0.42175	0.00782584	0.452	0.00777684	0.44575	0.00797741	0	2	1	1.049	Considerate	Shock
1456	2193922	1	5	0.47975	0.0078371	0.4665	0.00769828	0.46275	0.00815543	1	1	2	2.136	Considerate	Shock
1457	2193922	1	6	0.84575	0.00563407	0.8735	0.00531489	0.8705	0.00557673	1	1	1	1.4	Considerate	Shock
1458	2193922	1	7	0.96025	0.00319507	0.961	0.00301573	0.95475	0.00333787	1	1	2	1.171	Considerate	Shock
1459	2193922	1	8	0.958	0.00335084	0.95825	0.00323913	0.95625	0.00346939	1	1	2	0.989	Considerate	Shock
1460	2193922	1	9	0.9625	0.00305208	0.95825	0.00331287	0.95775	0.00309617	1	1	1	0.861	Considerate	Shock
1442	2193922	1	10	0.97725	0.00238088	0.96975	0.00285437	0.97	0.00271864	1	1	2	0.862	Considerate	Shock
1443	2193922	1	11	0.9755	0.00256101	0.0945	0.00478045	0.28525	0.00790253	1	0	2	1.163	Considerate	Shock
1444	2193922	1	12	0.681	0.00758993	0.07825	0.00438459	0.18125	0.00630573	0	0	2	1.648	Considerate	Shock
1445	2193922	1	13	0.8385	0.00579835	0.1315	0.00529097	0.325	0.00747778	1	0	2	0.579	Considerate	Shock
1446	2193922	1	14	0.62625	0.00762835	0.10775	0.00524377	0.22475	0.00677403	1	0	2	0.691	Considerate	Shock
1447	2193922	1	15	0.481	0.00790734	0.087	0.00472741	0.18575	0.00618132	0	0	1	1.153	Considerate	Shock
1448	2193922	1	16	0.08275	0.00464292	0.06325	0.00403305	0.11275	0.00498588	0	0	1	0.999	Considerate	Shock
1449	2193922	1	17	0.0355	0.00303864	0.05075	0.00366316	0.07625	0.00435157	0	0	1	0.7	Considerate	Shock
1450	2193922	1	18	0.0215	0.00248876	0.04325	0.00331844	0.06975	0.00426589	0	0	1	1.081	Considerate	Shock
1451	2193922	1	19	0.0175	0.00209533	0.04225	0.00354386	0.06175	0.00420538	0	0	1	1.105	Considerate	Shock
1453	2193922	1	20	0.01125	0.00168495	0.03975	0.00352274	0.0485	0.00384058	0	0	1	0.839	Considerate	Shock
1461	2193922	2	1	0.4995	0.00778604	0.516	0.00778112	0.506	0.00775422	0	2	1	1.549	Considerate	Shock
1462	2193922	2	2	0.7585	0.00665928	0.75425	0.00726707	0.76725	0.00693594	0	2	1	0.83	Considerate	Shock
1463	2193922	2	3	0.83175	0.00636238	0.8245	0.00620454	0.83375	0.00582678	1	1	1	1.368	Considerate	Shock
1464	2193922	2	4	0.958	0.00330238	0.95975	0.00308529	0.9575	0.00312443	1	1	2	0.933	Considerate	Shock
1465	2193922	2	5	0.958	0.00312964	0.966	0.00283139	0.95775	0.0031552	1	1	2	1.191	Considerate	Shock
1466	2193922	2	6	0.9535	0.00342692	0.96075	0.00308753	0.96175	0.0030393	1	1	2	1.001	Considerate	Shock
1467	2193922	2	7	0.9505	0.00333781	0.95775	0.00328053	0.95425	0.00336999	1	1	2	0.956	Considerate	Shock
1468	2193922	2	8	0.952	0.00345253	0.9555	0.00348372	0.95225	0.00332983	1	1	2	1.06	Considerate	Shock
1469	2193922	2	9	0.9515	0.00331219	0.95725	0.00326877	0.948	0.00356395	0	2	1	1.475	Considerate	Shock
1470	2193922	2	10	0.957	0.00313887	0.9555	0.003296	0.954	0.00328307	1	1	2	0.98	Considerate	Shock
1471	2193922	2	11	0.96375	0.00294836	0.055	0.00407124	0.214	0.00680511	1	0	2	2.071	Considerate	Shock
1472	2193922	2	12	0.63475	0.00833186	0.049	0.00362687	0.14125	0.00614659	0	0	1	1.055	Considerate	Shock
1473	2193922	2	13	0.223	0.00687714	0.048	0.00360866	0.101	0.00483775	0	0	2	1.236	Considerate	Shock
1474	2193922	2	14	0.614	0.00796417	0.0665	0.00402297	0.196	0.00691613	0	0	1	1.463	Considerate	Shock
1475	2193922	2	15	0.17975	0.00634263	0.05125	0.00388719	0.11675	0.00520014	0	0	1	1.301	Considerate	Shock
1476	2193922	2	16	0.10075	0.00491996	0.044	0.00367374	0.08375	0.00458883	0	0	1	0.959	Considerate	Shock
1477	2193922	2	17	0.0635	0.0042236	0.04725	0.00370384	0.077	0.00451657	0	0	1	0.898	Considerate	Shock
1478	2193922	2	18	0.05475	0.00389335	0.03675	0.00309124	0.064	0.00435988	0	0	2	1.283	Considerate	Shock
1479	2193922	2	19	0.39175	0.00776885	0.0615	0.00397094	0.12275	0.00543818	0	0	1	1.009	Considerate	Shock
1480	2193922	2	20	0.11175	0.00517268	0.04475	0.00339651	0.089	0.00448496	0	0	1	1.129	Considerate	Shock
1481	2193922	3	1	0.49825	0.0079831	0.488	0.00778997	0.509	0.0078303	0	2	1	1.459	Considerate	Money
1482	2193922	3	2	0.78875	0.00654856	0.76375	0.00653703	0.76725	0.00645448	1	1	2	1.11	Considerate	Money
1483	2193922	3	3	0.8695	0.0058354	0.9065	0.00452732	0.90625	0.00458994	1	1	2	0.705	Considerate	Money
1484	2193922	3	4	0.90125	0.00490068	0.937	0.00386756	0.921	0.00426307	1	1	2	1.147	Considerate	Money
1485	2193922	3	5	0.91025	0.00455322	0.9365	0.0038615	0.9315	0.0041351	0	2	1	1.612	Considerate	Money
1486	2193922	3	6	0.93625	0.00391964	0.95425	0.00325654	0.948	0.00360196	1	1	1	1.16	Considerate	Money
1487	2193922	3	7	0.97275	0.00254989	0.97075	0.00262929	0.972	0.0027261	1	1	2	1.022	Considerate	Money
1488	2193922	3	8	0.953	0.00357531	0.96525	0.00293974	0.961	0.00310824	1	1	2	0.789	Considerate	Money
1489	2193922	3	9	0.953	0.0033089	0.9595	0.00319611	0.95375	0.0034561	1	1	2	1.009	Considerate	Money
1490	2193922	3	10	0.94875	0.00347098	0.95125	0.00342927	0.94325	0.00372478	1	1	2	0.792	Considerate	Money
1491	2193922	3	11	0.95425	0.00325582	0.9945	0.00116233	0.984	0.0019816	1	1	0	1.542	Considerate	Money
1492	2193922	3	12	0.976	0.00243587	0.994	0.00121268	0.99225	0.00141937	0	2	0	1.132	Considerate	Money
1493	2193922	3	13	0.9905	0.00153601	0.9955	0.00111056	0.99525	0.00113757	1	1	0	0.866	Considerate	Money
1494	2193922	3	14	0.991	0.00149102	0.9965	0.000930088	0.99725	0.000825065	1	1	0	1.084	Considerate	Money
1495	2193922	3	15	0.9915	0.00148073	0.9975	0.000858928	0.9955	0.00119922	1	1	0	0.999	Considerate	Money
1496	2193922	3	16	0.98825	0.00168229	0.99775	0.000747102	0.99525	0.00108109	1	1	0	0.941	Considerate	Money
1497	2193922	3	17	0.98925	0.00161298	0.9955	0.00109949	0.9955	0.00115532	1	2	0	0.984	Considerate	Money
1498	2193922	3	18	0.85275	0.00555394	0.89475	0.00487684	0.84925	0.00555464	1	1	0	0.662	Considerate	Money
1499	2193922	3	19	0.97575	0.00244719	0.99125	0.00148552	0.9875	0.00182661	1	1	0	1.142	Considerate	Money
1500	2193922	3	20	0.9855	0.00188398	0.99525	0.00108144	0.99075	0.00155143	1	2	0	0.978	Considerate	Money
1501	2193922	4	1	0.497	0.00795415	0.502	0.00813103	0.50775	0.00783247	0	2	2	1.274	Considerate	Money
1502	2193922	4	2	0.71125	0.00731665	0.70125	0.0073026	0.579	0.00771615	1	2	2	0.975	Considerate	Money
1503	2193922	4	3	0.50425	0.00799557	0.50725	0.00793267	0.50125	0.00786022	1	2	2	1.144	Considerate	Money
1504	2193922	4	4	0.38175	0.00764037	0.3845	0.00764306	0.418	0.00783486	0	1	1	0.832	Considerate	Money
1505	2193922	4	5	0.044	0.00344574	0.0455	0.00328827	0.044	0.00324502	0	2	1	1.017	Considerate	Money
1506	2193922	4	6	0.14975	0.00577636	0.168	0.0059636	0.15975	0.00589461	0	2	1	0.768	Considerate	Money
1507	2193922	4	7	0.232	0.00686086	0.24275	0.00694162	0.238	0.00705542	1	1	2	1.328	Considerate	Money
1508	2193922	4	8	0.721	0.00699484	0.78175	0.00645429	0.76925	0.00661135	1	1	2	0.746	Considerate	Money
1509	2193922	4	9	0.863	0.00551369	0.88275	0.00532462	0.89175	0.00497549	1	1	2	1.059	Considerate	Money
1510	2193922	4	10	0.92025	0.00421517	0.92	0.00439395	0.9175	0.0043417	1	1	1	0.924	Considerate	Money
1511	2193922	4	11	0.96575	0.00290882	0.99275	0.00135533	0.9785	0.00229679	1	1	0	1.006	Considerate	Money
1512	2193922	4	12	0.97925	0.00227923	0.99425	0.00123948	0.98925	0.00161139	1	2	0	0.678	Considerate	Money
1513	2193922	4	13	0.67925	0.00740704	0.86225	0.00552684	0.6595	0.00758213	0	2	0	1.675	Considerate	Money
1514	2193922	4	14	0.841	0.00583304	0.89	0.00488917	0.8475	0.00567831	1	1	0	1.81	Considerate	Money
1515	2193922	4	15	0.971	0.0026692	0.9905	0.00166002	0.985	0.00201903	1	1	0	1.891	Considerate	Money
1516	2193922	4	16	0.98475	0.0019705	0.996	0.00105467	0.993	0.00130789	1	1	0	1	Considerate	Money
1517	2193922	4	17	0.988	0.00169948	0.99525	0.00118058	0.9955	0.00105271	1	1	0	0.956	Considerate	Money
1518	2193922	4	18	0.99	0.00155638	0.9945	0.00116229	0.9965	0.000929684	1	1	0	0.733	Considerate	Money
1519	2193922	4	19	0.99125	0.00158245	0.995	0.00110873	0.99575	0.00102349	1	2	0	1.158	Considerate	Money
1520	2193922	4	20	0.85575	0.00596424	0.88775	0.0050805	0.8645	0.00526008	1	1	0	0.739	Considerate	Money
1522	2193922	5	1	0.50225	0.00842577	0.51225	0.00800266	0.4995	0.00810856	0	2	2	1.265	Considerate	Shock
1523	2193922	5	2	0.83475	0.0056389	0.8135	0.00609188	0.79625	0.00620695	1	1	2	0.863	Considerate	Shock
1524	2193922	5	3	0.92725	0.00410795	0.94275	0.00376065	0.94325	0.00365873	1	1	2	0.712	Considerate	Shock
1525	2193922	5	4	0.959	0.00313792	0.96225	0.00315629	0.95725	0.00317705	1	1	2	0.737	Considerate	Shock
1526	2193922	5	5	0.95775	0.00322351	0.964	0.00303512	0.96575	0.0029201	1	2	2	1.153	Considerate	Shock
1527	2193922	5	6	0.69675	0.00774722	0.617	0.00756326	0.60725	0.00768463	0	2	1	0.942	Considerate	Shock
1528	2193922	5	7	0.668	0.00710362	0.63625	0.00767353	0.63825	0.0076789	0	2	2	1.037	Considerate	Shock
1529	2193922	5	8	0.7925	0.00638718	0.73125	0.00688918	0.726	0.00705821	1	1	1	1.038	Considerate	Shock
1530	2193922	5	9	0.97	0.00272751	0.9635	0.00293642	0.96825	0.00277112	1	1	1	1.086	Considerate	Shock
1531	2193922	5	10	0.9845	0.00195273	0.981	0.00217295	0.982	0.00212135	1	1	2	0.699	Considerate	Shock
1532	2193922	5	11	0.9835	0.00201037	0.48675	0.00818401	0.495	0.0079692	1	0	2	0.94	Considerate	Shock
1533	2193922	5	12	0.82675	0.00637648	0.33225	0.00770356	0.2955	0.00764328	1	0	2	0.778	Considerate	Shock
1534	2193922	5	13	0.619	0.00758493	0.23675	0.00712135	0.21775	0.0065488	1	0	1	1.174	Considerate	Shock
1535	2193922	5	14	0.964	0.00285364	0.551	0.00777675	0.485	0.00826735	1	0	2	1.042	Considerate	Shock
1536	2193922	5	15	0.7485	0.00671103	0.3605	0.00786635	0.28625	0.00714989	1	0	2	0.643	Considerate	Shock
1537	2193922	5	16	0.544	0.00767259	0.25	0.00683852	0.2035	0.00657021	1	0	1	0.796	Considerate	Shock
1538	2193922	5	17	0.94775	0.00353493	0.54625	0.00817881	0.469	0.00773669	1	0	2	0.754	Considerate	Shock
1539	2193922	5	18	0.74575	0.00707033	0.35925	0.00771358	0.27325	0.00712675	1	0	2	1.122	Considerate	Shock
1540	2193922	5	19	0.53525	0.008165	0.244	0.00685941	0.1915	0.00644038	1	0	2	1.054	Considerate	Shock
1521	2193922	5	20	0.43275	0.00834727	0.2	0.00700064	0.15	0.00571013	1	0	2	0.712	Considerate	Shock
1541	2193922	6	1	0.49875	0.00826676	0.4955	0.00782564	0.499	0.00811754	1	2	2	1.397	Considerate	Money
1542	2193922	6	2	0.45975	0.00786582	0.166	0.00644929	0.21025	0.00662069	0	2	1	0.968	Considerate	Money
1543	2193922	6	3	0.333	0.00743331	0.35925	0.00745221	0.38175	0.00764639	0	2	1	1.143	Considerate	Money
1544	2193922	6	4	0.29625	0.00765892	0.43075	0.00804994	0.3895	0.00798416	1	1	2	0.965	Considerate	Money
1545	2193922	6	5	0.83125	0.00592676	0.86675	0.00542808	0.8625	0.00541438	1	2	1	0.733	Considerate	Money
1546	2193922	6	6	0.672	0.00752656	0.586	0.00775371	0.6175	0.00777246	0	1	1	0.988	Considerate	Money
1547	2193922	6	7	0.1295	0.00521086	0.09375	0.00472199	0.1065	0.00502433	0	1	1	0.755	Considerate	Money
1548	2193922	6	8	0.0565	0.00356619	0.04075	0.00337915	0.03575	0.00303636	0	2	1	1.26	Considerate	Money
1549	2193922	6	9	0.263	0.00751514	0.2385	0.00718148	0.23	0.00696035	0	2	2	0.673	Considerate	Money
1550	2193922	6	10	0.604	0.0076667	0.508	0.00789152	0.47525	0.00827098	1	1	2	0.919	Considerate	Money
1551	2193922	6	11	0.8655	0.00539364	0.9645	0.00290319	0.93525	0.00405061	0	2	0	1.538	Considerate	Money
1552	2193922	6	12	0.93	0.00415922	0.98425	0.00193527	0.97525	0.00241765	1	1	0	1.074	Considerate	Money
1553	2193922	6	13	0.979	0.0022993	0.9895	0.00163232	0.99	0.00163447	1	2	0	0.742	Considerate	Money
1554	2193922	6	14	0.81375	0.00613914	0.8575	0.00570758	0.80675	0.00650662	0	2	0	1.531	Considerate	Money
1555	2193922	6	15	0.84875	0.00585253	0.87575	0.00546875	0.86725	0.00540256	1	1	0	1.045	Considerate	Money
1556	2193922	6	16	0.972	0.00267684	0.9865	0.00183252	0.989	0.00166824	1	1	0	0.675	Considerate	Money
1557	2193922	6	17	0.988	0.00178404	0.9935	0.00126121	0.993	0.00130782	1	1	0	1.078	Considerate	Money
1558	2193922	6	18	0.992	0.0014153	0.996	0.000993263	0.99325	0.00133276	1	1	0	0.752	Considerate	Money
1559	2193922	6	19	0.989	0.00166733	0.99475	0.00113562	0.9935	0.00126154	1	1	0	1.062	Considerate	Money
1560	2193922	6	20	0.99325	0.00128506	0.9955	0.0011107	0.99575	0.00118347	1	2	0	1.051	Considerate	Money
1561	2193922	7	1	0.4975	0.00815711	0.50175	0.0079894	0.508	0.0080892	0	2	2	1.273	Considerate	Money
1562	2193922	7	2	0.69475	0.00725661	0.68125	0.00773284	0.56725	0.00823133	1	1	1	1.325	Considerate	Money
1563	2193922	7	3	0.94975	0.00343174	0.96	0.00320734	0.951	0.00358567	1	1	2	1.053	Considerate	Money
1564	2193922	7	4	0.9705	0.00272752	0.97475	0.00248303	0.978	0.00231644	1	1	2	0.978	Considerate	Money
1565	2193922	7	5	0.97775	0.00230449	0.97425	0.00257964	0.9785	0.00226853	1	1	2	0.771	Considerate	Money
1566	2193922	7	6	0.98125	0.00216325	0.97775	0.00235735	0.98025	0.00223126	1	1	2	0.957	Considerate	Money
1567	2193922	7	7	0.97925	0.00236417	0.97925	0.00246808	0.979	0.00228079	1	1	2	0.745	Considerate	Money
1568	2193922	7	8	0.98075	0.00221509	0.97575	0.00244704	0.979	0.00230784	1	1	1	2.341	Considerate	Money
1569	2193922	7	9	0.986	0.00187419	0.98	0.00222344	0.9835	0.00206179	1	2	2	0.964	Considerate	Money
1570	2193922	7	10	0.837	0.00582616	0.754	0.00681469	0.7925	0.00634381	0	1	1	1.131	Considerate	Money
1571	2193922	7	11	0.29125	0.00739029	0.2345	0.00699252	0.3065	0.00786311	1	1	0	1.183	Considerate	Money
1572	2193922	7	12	0.69775	0.00706502	0.71475	0.00707614	0.828	0.0060134	1	1	0	0.664	Considerate	Money
1573	2193922	7	13	0.83275	0.00596949	0.84775	0.00563499	0.908	0.00469219	1	2	0	0.632	Considerate	Money
1574	2193922	7	14	0.26225	0.00704701	0.18925	0.00641536	0.219	0.00688361	0	2	0	1.001	Considerate	Money
1575	2193922	7	15	0.69525	0.00745311	0.68525	0.00733631	0.717	0.00701837	1	1	0	1.456	Considerate	Money
1576	2193922	7	16	0.95125	0.00338942	0.96825	0.00276969	0.97225	0.00259374	1	1	0	0.652	Considerate	Money
1577	2193922	7	17	0.97525	0.00244315	0.9835	0.00200967	0.98475	0.00197223	1	2	0	0.698	Considerate	Money
1578	2193922	7	18	0.684	0.00723216	0.68225	0.00743061	0.70925	0.00705571	0	2	0	1.035	Considerate	Money
1579	2193922	7	19	0.837	0.00566083	0.84475	0.00603482	0.8385	0.00592254	1	1	0	0.806	Considerate	Money
1580	2193922	7	20	0.9705	0.00259027	0.98625	0.00188031	0.98625	0.00194028	1	1	0	1.035	Considerate	Money
1581	2193922	8	1	0.50225	0.00808832	0.50025	0.0077656	0.506	0.00779387	1	1	2	1.491	Considerate	Shock
1582	2193922	8	2	0.72875	0.00705927	0.76775	0.00674371	0.77	0.00701806	1	1	2	0.701	Considerate	Shock
1583	2193922	8	3	0.81	0.00616551	0.8235	0.00599199	0.82	0.00613315	1	1	2	0.801	Considerate	Shock
1584	2193922	8	4	0.83025	0.00587536	0.82525	0.00650119	0.827	0.00596137	1	1	1	1.281	Considerate	Shock
1585	2193922	8	5	0.90875	0.004768	0.898	0.00499088	0.89075	0.0051681	1	1	2	1.097	Considerate	Shock
1586	2193922	8	6	0.89275	0.00479774	0.86475	0.00534358	0.8755	0.00533454	1	1	2	0.787	Considerate	Shock
1587	2193922	8	7	0.8755	0.00522798	0.85475	0.00577875	0.858	0.00553225	1	1	2	1.372	Considerate	Shock
1588	2193922	8	8	0.871	0.0051934	0.8425	0.00575372	0.83325	0.00600217	1	1	2	1.02	Considerate	Shock
1589	2193922	8	9	0.865	0.00546031	0.82825	0.00599096	0.8325	0.00585735	1	1	1	0.818	Considerate	Shock
1590	2193922	8	10	0.927	0.00434762	0.8775	0.00547671	0.88775	0.00495795	1	2	2	0.788	Considerate	Shock
1591	2193922	8	11	0.37525	0.00778658	0.1805	0.00627277	0.362	0.0076951	1	0	1	1.205	Considerate	Shock
1592	2193922	8	12	0.83975	0.00583816	0.4215	0.00754279	0.601	0.00780678	1	0	2	1.04	Considerate	Shock
1593	2193922	8	13	0.27375	0.00717877	0.23025	0.00700285	0.34725	0.00743409	1	0	2	0.684	Considerate	Shock
1594	2193922	8	14	0.1285	0.00588444	0.15675	0.00581371	0.2245	0.00664164	1	0	2	0.669	Considerate	Shock
1595	2193922	8	15	0.084	0.00461659	0.13075	0.00553091	0.16425	0.00591834	1	0	1	0.682	Considerate	Shock
1596	2193922	8	16	0.646	0.00736232	0.35075	0.00776106	0.41425	0.00785332	1	0	2	0.716	Considerate	Shock
1597	2193922	8	17	0.177	0.00609168	0.18975	0.00627183	0.2215	0.00670068	1	0	2	0.905	Considerate	Shock
1598	2193922	8	18	0.09775	0.00478048	0.14025	0.00571401	0.1555	0.00568371	1	0	2	1.369	Considerate	Shock
1599	2193922	8	19	0.065	0.00411265	0.11475	0.00505743	0.122	0.00531589	1	0	2	0.975	Considerate	Shock
1600	2193922	8	20	0.0635	0.00396269	0.09325	0.00466449	0.10475	0.00499045	1	0	2	0.637	Considerate	Shock
1601	2193928	1	1	0.494	0.00799576	0.48875	0.00836174	0.47675	0.00791534	0	1	2	9.241	Considerate	Money
1612	2193928	1	2	0.41775	0.00798549	0.4255	0.00765387	0.40925	0.00791744	1	1	2	6.773	Considerate	Money
1614	2193928	1	3	0.4935	0.00801929	0.49275	0.00816162	0.49525	0.00848748	1	1	2	5.894	Considerate	Money
1615	2193928	1	4	0.56325	0.00823336	0.5755	0.00829051	0.5725	0.00789249	1	2	2	1.632	Considerate	Money
1616	2193928	1	5	0.4425	0.00771102	0.4475	0.00778288	0.453	0.00795231	1	1	1	3.818	Considerate	Money
1617	2193928	1	6	0.54375	0.00802487	0.54025	0.00833673	0.54775	0.00781326	1	1	2	10.377	Considerate	Money
1618	2193928	1	7	0.60625	0.0077637	0.608	0.0078068	0.60675	0.00776027	1	1	1	1.931	Considerate	Money
1619	2193928	1	8	0.66775	0.00707352	0.675	0.00764911	0.65825	0.00767287	0	2	1	4.373	Considerate	Money
1620	2193928	1	9	0.73725	0.00723919	0.75375	0.00680311	0.7495	0.00672529	0	2	1	2.123	Considerate	Money
1602	2193928	1	10	0.7875	0.00642134	0.795	0.00673918	0.79075	0.00649291	1	1	2	2.57	Considerate	Money
1603	2193928	1	11	0.816	0.00624141	0.8525	0.00566445	0.825	0.00601988	0	2	0	7.489	Considerate	Money
1604	2193928	1	12	0.85425	0.00593734	0.88675	0.00497979	0.8645	0.00573493	1	1	0	1.939	Considerate	Money
1605	2193928	1	13	0.883	0.00519791	0.89375	0.00510855	0.88725	0.0049244	1	2	0	2.084	Considerate	Money
1606	2193928	1	14	0.81225	0.00615156	0.8425	0.00591117	0.8175	0.00618893	0	2	0	7.613	Considerate	Money
1607	2193928	1	15	0.853	0.00571422	0.874	0.00533589	0.86425	0.00548495	1	1	0	4.268	Considerate	Money
1608	2193928	1	16	0.881	0.00513239	0.901	0.00480764	0.887	0.0050663	1	1	0	1.529	Considerate	Money
1609	2193928	1	17	0.8935	0.00545846	0.90175	0.00471335	0.904	0.00460602	0	2	0	2.827	Considerate	Money
1610	2193928	1	18	0.92075	0.00423698	0.92025	0.00431727	0.92425	0.00423825	1	1	0	1.795	Considerate	Money
1611	2193928	1	19	0.917	0.00436606	0.9275	0.00440315	0.9245	0.00423724	1	1	0	1.353	Considerate	Money
1613	2193928	1	20	0.93825	0.00410559	0.9365	0.00387695	0.93875	0.00393439	0	1	0	6.767	Considerate	Money
1621	2193928	2	1	0.4955	0.00791504	0.4975	0.00802334	0.5045	0.0078312	1	1	2	5.433	Considerate	Shock
1622	2193928	2	2	0.5665	0.00786342	0.56375	0.00800593	0.554	0.00793958	0	2	1	1.638	Considerate	Shock
1623	2193928	2	3	0.665	0.00788245	0.657	0.00801539	0.6565	0.00753987	0	2	1	3.649	Considerate	Shock
1624	2193928	2	4	0.72825	0.00689411	0.721	0.00704002	0.73525	0.00730132	0	2	1	2.039	Considerate	Shock
1625	2193928	2	5	0.78475	0.00688543	0.77575	0.00653173	0.7775	0.00673711	1	1	2	1.784	Considerate	Shock
1626	2193928	2	6	0.81175	0.00602997	0.812	0.00634143	0.815	0.00632856	0	2	1	3.068	Considerate	Shock
1627	2193928	2	7	0.84175	0.00593572	0.8375	0.00612196	0.84575	0.00582886	1	1	2	1.843	Considerate	Shock
1628	2193928	2	8	0.859	0.00549303	0.8615	0.00558731	0.86325	0.00530852	1	1	2	1.671	Considerate	Shock
1629	2193928	2	9	0.87725	0.00523391	0.88075	0.00530553	0.8865	0.00491005	1	1	1	18.072	Considerate	Shock
1630	2193928	2	10	0.8975	0.00479678	0.89025	0.00525978	0.897	0.00487545	0	2	1	3.355	Considerate	Shock
1631	2193928	2	11	0.90975	0.00465803	0.1645	0.00617116	0.46075	0.00800421	0	0	1	6.197	Considerate	Shock
1632	2193928	2	12	0.8715	0.00537164	0.15725	0.00646284	0.32475	0.0075728	0	0	1	4.856	Considerate	Shock
1633	2193928	2	13	0.81825	0.00629096	0.16075	0.0067539	0.27425	0.00788787	0	0	1	3.226	Considerate	Shock
1634	2193928	2	14	0.768	0.00693183	0.1505	0.00648797	0.233	0.00676385	1	0	2	2.328	Considerate	Shock
1635	2193928	2	15	0.66075	0.00764377	0.12475	0.00593219	0.18725	0.00662032	0	0	2	2.171	Considerate	Shock
1636	2193928	2	16	0.73625	0.00718538	0.17875	0.00664736	0.2735	0.00713962	1	0	2	1.117	Considerate	Shock
1637	2193928	2	17	0.63625	0.00735533	0.147	0.00681527	0.232	0.00729444	0	0	1	1.587	Considerate	Shock
1638	2193928	2	18	0.5525	0.00769942	0.13075	0.00656191	0.19125	0.00666414	0	0	1	1.681	Considerate	Shock
1639	2193928	2	19	0.461	0.00807762	0.1275	0.00614525	0.1675	0.00653516	0	0	1	1.55	Considerate	Shock
1640	2193928	2	20	0.42675	0.00770986	0.11425	0.00587978	0.14675	0.00579871	0	0	1	1.143	Considerate	Shock
1641	2193928	3	1	0.505	0.00797271	0.4895	0.00831671	0.511	0.00791443	0	1	1	3.825	Considerate	Shock
1642	2193928	3	2	0.4285	0.00760829	0.41375	0.00784074	0.436	0.00811638	1	2	2	2.119	Considerate	Shock
1643	2193928	3	3	0.3255	0.00802562	0.3175	0.00757169	0.31875	0.00751127	0	1	1	10.053	Considerate	Shock
1644	2193928	3	4	0.283	0.007272	0.26675	0.00704653	0.25725	0.007036	0	2	2	1.828	Considerate	Shock
1645	2193928	3	5	0.3945	0.0077082	0.34525	0.00764901	0.37575	0.00770829	0	2	1	3.16	Considerate	Shock
1646	2193928	3	6	0.49475	0.00791481	0.43725	0.00811584	0.465	0.00788551	1	1	1	0.72	Considerate	Shock
1647	2193928	3	7	0.577	0.00793516	0.5495	0.00766452	0.5865	0.00779826	1	1	2	2.274	Considerate	Shock
1648	2193928	3	8	0.6335	0.00785542	0.6205	0.00758861	0.6335	0.00774173	0	2	1	2.721	Considerate	Shock
1649	2193928	3	9	0.71225	0.00766202	0.68775	0.00749067	0.70025	0.00744599	1	1	1	1.766	Considerate	Shock
1650	2193928	3	10	0.7605	0.00693364	0.751	0.00679545	0.77	0.00675899	1	1	2	1.442	Considerate	Shock
1651	2193928	3	11	0.78275	0.00677045	0.23075	0.0073307	0.47	0.0077976	0	0	1	1.167	Considerate	Shock
1652	2193928	3	12	0.711	0.00757959	0.2095	0.00724958	0.35975	0.00794778	0	0	1	0.833	Considerate	Shock
1653	2193928	3	13	0.65575	0.0076821	0.19075	0.00677325	0.2785	0.00799705	0	0	1	1.105	Considerate	Shock
1654	2193928	3	14	0.5895	0.00842508	0.17875	0.00709179	0.26125	0.00797705	0	0	1	2.696	Considerate	Shock
1655	2193928	3	15	0.5355	0.00783167	0.15675	0.00665719	0.2225	0.0064541	0	0	2	1.183	Considerate	Shock
1656	2193928	3	16	0.65575	0.00764943	0.2565	0.00692026	0.3945	0.00845023	0	0	2	1.238	Considerate	Shock
1657	2193928	3	17	0.73075	0.00712835	0.389	0.00776166	0.53625	0.00791826	1	0	2	1.329	Considerate	Shock
1658	2193928	3	18	0.63575	0.00772919	0.27875	0.00739644	0.395	0.00794811	0	0	1	0.684	Considerate	Shock
1659	2193928	3	19	0.5505	0.00770469	0.19975	0.00656042	0.27075	0.00727645	0	0	1	0.688	Considerate	Shock
1660	2193928	3	20	0.4845	0.007977	0.18	0.00627144	0.228	0.00741029	1	0	2	1.958	Considerate	Shock
1661	2193928	4	1	0.5	0.00815464	0.5005	0.00790797	0.502	0.00803512	1	1	2	25.132	Considerate	Shock
1662	2193928	4	2	0.56625	0.00805034	0.58325	0.00797062	0.5925	0.00772093	0	2	1	2.518	Considerate	Shock
1663	2193928	4	3	0.65425	0.00768874	0.65	0.00750793	0.6505	0.0073225	1	1	2	1.933	Considerate	Shock
1664	2193928	4	4	0.69	0.00729474	0.7045	0.00715323	0.71475	0.00724103	0	2	2	3.746	Considerate	Shock
1665	2193928	4	5	0.77425	0.00726774	0.76475	0.00711983	0.78925	0.00690902	1	1	2	3.229	Considerate	Shock
1666	2193928	4	6	0.79875	0.00625592	0.8075	0.00629672	0.81425	0.00607384	0	2	1	2.329	Considerate	Shock
1667	2193928	4	7	0.85075	0.00571581	0.8415	0.00610242	0.84875	0.00542941	1	2	2	1.78	Considerate	Shock
1668	2193928	4	8	0.76925	0.00667016	0.769	0.00659115	0.76775	0.00671225	0	2	1	1.927	Considerate	Shock
1669	2193928	4	9	0.8075	0.00661278	0.8	0.00655896	0.80725	0.00618732	1	1	2	2.702	Considerate	Shock
1670	2193928	4	10	0.833	0.00607637	0.83975	0.00580377	0.83375	0.00588756	1	1	1	3.398	Considerate	Shock
1671	2193928	4	11	0.857	0.00589381	0.2115	0.00711518	0.484	0.00776339	0	0	1	1.096	Considerate	Shock
1672	2193928	4	12	0.8075	0.00634385	0.1875	0.00691207	0.33575	0.00785726	0	0	1	5.559	Considerate	Shock
1673	2193928	4	13	0.74475	0.00705206	0.17325	0.0066687	0.2755	0.0076583	0	0	1	0.979	Considerate	Shock
1674	2193928	4	14	0.67375	0.00726682	0.15925	0.00614626	0.245	0.0069454	0	0	1	0.776	Considerate	Shock
1675	2193928	4	15	0.616	0.00782021	0.15075	0.00613997	0.216	0.00775979	1	0	2	2.121	Considerate	Shock
1676	2193928	4	16	0.4835	0.00776268	0.1405	0.0064397	0.18175	0.00666662	0	0	1	1.49	Considerate	Shock
1677	2193928	4	17	0.43225	0.00776622	0.13575	0.00564312	0.16675	0.00623173	0	0	1	1.15	Considerate	Shock
1678	2193928	4	18	0.3605	0.00806023	0.1155	0.00559182	0.152	0.00721549	0	0	2	0.754	Considerate	Shock
1679	2193928	4	19	0.501	0.00779537	0.17425	0.00699222	0.223	0.00705001	0	0	1	1.166	Considerate	Shock
1680	2193928	4	20	0.4175	0.00793432	0.145	0.00610781	0.17625	0.0062401	0	0	2	0.803	Considerate	Shock
1682	2193928	5	1	0.49775	0.00757053	0.49975	0.00807025	0.51225	0.00794706	0	1	1	1.767	Considerate	Money
1683	2193928	5	2	0.41325	0.00777742	0.40975	0.00776567	0.3905	0.00782063	1	1	2	1.816	Considerate	Money
1684	2193928	5	3	0.491	0.00802596	0.492	0.00811423	0.49025	0.00789765	1	1	1	1.938	Considerate	Money
1685	2193928	5	4	0.55725	0.00797474	0.58025	0.0079613	0.57925	0.00777032	1	1	2	2.477	Considerate	Money
1686	2193928	5	5	0.60375	0.00830782	0.63025	0.00762586	0.6455	0.00787025	1	2	2	2.702	Considerate	Money
1687	2193928	5	6	0.4585	0.00793689	0.50825	0.00798886	0.52375	0.00794931	1	1	2	1.645	Considerate	Money
1688	2193928	5	7	0.5465	0.00803923	0.56675	0.00767738	0.593	0.00766256	1	1	2	1.248	Considerate	Money
1689	2193928	5	8	0.58325	0.00788824	0.639	0.00770356	0.64225	0.007536	1	1	2	1.469	Considerate	Money
1690	2193928	5	9	0.61975	0.00752881	0.67925	0.00821168	0.67625	0.00747148	1	1	2	1.045	Considerate	Money
1691	2193928	5	10	0.6525	0.00844979	0.70775	0.00727489	0.726	0.00698755	1	1	1	1.04	Considerate	Money
1692	2193928	5	11	0.69625	0.00749466	0.7835	0.00663959	0.76425	0.00689416	1	1	0	2.555	Considerate	Money
1693	2193928	5	12	0.73125	0.00733617	0.8155	0.00660885	0.784	0.00687158	1	1	0	1.763	Considerate	Money
1694	2193928	5	13	0.7485	0.00681004	0.833	0.00590818	0.81925	0.00619515	1	1	0	1.119	Considerate	Money
1695	2193928	5	14	0.766	0.0067509	0.8275	0.00591683	0.839	0.00592295	1	1	0	1.512	Considerate	Money
1696	2193928	5	15	0.774	0.00688261	0.85275	0.00564699	0.846	0.00606005	1	2	0	1.329	Considerate	Money
1697	2193928	5	16	0.6535	0.00800943	0.72625	0.00729987	0.74575	0.00721478	1	1	0	1.261	Considerate	Money
1698	2193928	5	17	0.69875	0.00715051	0.7805	0.00672721	0.7835	0.00672371	1	1	0	0.87	Considerate	Money
1699	2193928	5	18	0.73525	0.00697588	0.79925	0.0064241	0.823	0.00648465	1	1	0	1.057	Considerate	Money
1700	2193928	5	19	0.7565	0.00681079	0.8275	0.00598974	0.83025	0.00595273	1	1	0	0.985	Considerate	Money
1681	2193928	5	20	0.76925	0.00657072	0.85	0.00572273	0.853	0.00591191	1	2	0	1.288	Considerate	Money
1701	2193928	6	1	0.5	0.00769162	0.503	0.00808751	0.4935	0.00795396	0	2	1	1.413	Considerate	Money
1702	2193928	6	2	0.63275	0.0073352	0.62125	0.00788708	0.6115	0.00781346	1	1	2	1.414	Considerate	Money
1703	2193928	6	3	0.66575	0.00755702	0.65575	0.0074123	0.65325	0.00757461	1	1	2	2.318	Considerate	Money
1704	2193928	6	4	0.7005	0.00710916	0.6925	0.0073511	0.7035	0.00725119	1	1	1	1.264	Considerate	Money
1705	2193928	6	5	0.72675	0.00741179	0.74225	0.00688607	0.73075	0.00768847	1	1	2	1.766	Considerate	Money
1706	2193928	6	6	0.74875	0.00707956	0.76375	0.006669	0.7515	0.00689221	1	1	2	1.031	Considerate	Money
1707	2193928	6	7	0.75975	0.00670471	0.78175	0.0069329	0.781	0.00683653	1	1	2	0.907	Considerate	Money
1708	2193928	6	8	0.78625	0.00667864	0.78825	0.00644213	0.801	0.00629562	1	2	2	2.397	Considerate	Money
1709	2193928	6	9	0.654	0.00780263	0.6865	0.00759009	0.667	0.00785767	1	2	2	1.482	Considerate	Money
1710	2193928	6	10	0.5355	0.00812228	0.569	0.0079792	0.572	0.00788752	1	1	1	1.992	Considerate	Money
1711	2193928	6	11	0.60125	0.0078039	0.67625	0.00796953	0.651	0.0076287	1	1	0	1.452	Considerate	Money
1712	2193928	6	12	0.67125	0.00765726	0.73525	0.00723499	0.72725	0.00678317	1	1	0	1.107	Considerate	Money
1713	2193928	6	13	0.7035	0.00717884	0.778	0.00643998	0.7605	0.00679542	1	1	0	0.931	Considerate	Money
1714	2193928	6	14	0.7245	0.00754408	0.80475	0.00645825	0.80075	0.00636879	1	1	0	0.81	Considerate	Money
1715	2193928	6	15	0.7675	0.00683337	0.8205	0.00601325	0.80775	0.00671309	1	2	0	0.749	Considerate	Money
1716	2193928	6	16	0.6665	0.00754987	0.72425	0.00706081	0.7075	0.00730432	1	1	0	1.163	Considerate	Money
1717	2193928	6	17	0.69675	0.0074736	0.7685	0.006689	0.765	0.00667834	1	2	0	1.19	Considerate	Money
1718	2193928	6	18	0.5695	0.0076778	0.63525	0.00778944	0.641	0.00772772	1	1	0	0.941	Considerate	Money
1719	2193928	6	19	0.622	0.00770983	0.6985	0.00705864	0.7055	0.00715934	1	1	0	0.824	Considerate	Money
1720	2193928	6	20	0.69175	0.00731961	0.771	0.00685826	0.75875	0.00660247	1	1	0	0.869	Considerate	Money
1721	2193928	7	1	0.4915	0.0079276	0.49	0.00809166	0.50075	0.00799004	1	1	2	15.128	Considerate	Shock
1722	2193928	7	2	0.55725	0.00795553	0.557	0.00777663	0.54775	0.00771882	0	2	1	2.084	Considerate	Shock
1723	2193928	7	3	0.65775	0.00770326	0.667	0.00757866	0.65775	0.00747126	0	2	1	2.448	Considerate	Shock
1724	2193928	7	4	0.74675	0.0068988	0.73075	0.00731641	0.72925	0.00710166	1	1	2	1.442	Considerate	Shock
1725	2193928	7	5	0.77425	0.00664941	0.76875	0.00664597	0.76775	0.00678161	1	1	1	1.314	Considerate	Shock
1726	2193928	7	6	0.806	0.00620999	0.80675	0.00613588	0.80525	0.00639396	1	1	2	1.726	Considerate	Shock
1727	2193928	7	7	0.82625	0.0057543	0.802	0.00626376	0.8225	0.00612435	1	1	2	1.422	Considerate	Shock
1728	2193928	7	8	0.82925	0.00590223	0.8325	0.00585861	0.82725	0.00604975	1	1	2	1.677	Considerate	Shock
1729	2193928	7	9	0.82725	0.0059361	0.84525	0.0056498	0.8425	0.00555451	1	2	2	1.441	Considerate	Shock
1730	2193928	7	10	0.737	0.00714395	0.759	0.00695002	0.739	0.00698002	1	1	2	1.932	Considerate	Shock
1731	2193928	7	11	0.77	0.00679422	0.15075	0.00630638	0.4775	0.0080609	0	0	1	2.479	Considerate	Shock
1732	2193928	7	12	0.716	0.00722712	0.14175	0.00671061	0.3325	0.00743788	0	0	1	0.784	Considerate	Shock
1733	2193928	7	13	0.64225	0.00774157	0.1365	0.00601823	0.26375	0.00690309	0	0	1	0.772	Considerate	Shock
1734	2193928	7	14	0.58075	0.0078037	0.1245	0.00604311	0.2355	0.007212	0	0	1	1.276	Considerate	Shock
1735	2193928	7	15	0.53875	0.00816717	0.1145	0.00593134	0.2055	0.00708403	0	0	1	0.965	Considerate	Shock
1736	2193928	7	16	0.5005	0.00792314	0.11875	0.00601442	0.19225	0.0072448	0	0	1	1.142	Considerate	Shock
1737	2193928	7	17	0.459	0.00832924	0.10175	0.00537549	0.17775	0.00646735	0	0	2	0.763	Considerate	Shock
1738	2193928	7	18	0.5975	0.00796592	0.1235	0.00545724	0.318	0.00777985	0	0	2	0.73	Considerate	Shock
1739	2193928	7	19	0.706	0.00750435	0.18025	0.00669357	0.46425	0.00801131	0	0	1	0.692	Considerate	Shock
1740	2193928	7	20	0.649	0.007578	0.1445	0.00682367	0.30725	0.00758877	0	0	1	0.815	Considerate	Shock
1741	2193928	8	1	0.4995	0.00812051	0.49675	0.0080789	0.5105	0.00793639	1	2	1	1.535	Considerate	Money
1742	2193928	8	2	0.376	0.0079483	0.41625	0.00848159	0.37625	0.00769792	0	2	1	3.166	Considerate	Money
1743	2193928	8	3	0.51775	0.00794009	0.50525	0.00750463	0.504	0.00843684	1	1	1	1.292	Considerate	Money
1744	2193928	8	4	0.57075	0.00774072	0.6155	0.00759573	0.57675	0.00784064	1	1	2	30.886	Considerate	Money
1745	2193928	8	5	0.60925	0.00790622	0.66825	0.00764626	0.64625	0.00768016	1	1	2	1.702	Considerate	Money
1746	2193928	8	6	0.657	0.00771315	0.724	0.00724908	0.674	0.00744706	1	1	2	1.289	Considerate	Money
1747	2193928	8	7	0.684	0.00734552	0.77375	0.00663182	0.71875	0.00727336	1	1	2	1.608	Considerate	Money
1748	2193928	8	8	0.71475	0.00712038	0.79875	0.00642334	0.75375	0.00686155	1	2	2	1.257	Considerate	Money
1749	2193928	8	9	0.578	0.00767354	0.69625	0.00718349	0.63725	0.00787928	1	1	2	1.345	Considerate	Money
1750	2193928	8	10	0.62025	0.00789433	0.75875	0.00687462	0.7005	0.00718118	1	1	2	1.382	Considerate	Money
1751	2193928	8	11	0.6575	0.00770044	0.83	0.00598329	0.81625	0.00597033	1	1	0	2.379	Considerate	Money
1752	2193928	8	12	0.70225	0.00747081	0.8565	0.00559061	0.842	0.00600224	1	1	0	1.221	Considerate	Money
1753	2193928	8	13	0.72075	0.00712903	0.86925	0.00540469	0.874	0.00527622	1	2	0	0.929	Considerate	Money
1754	2193928	8	14	0.60025	0.00761125	0.793	0.00657897	0.7845	0.00645087	1	1	0	1.644	Considerate	Money
1755	2193928	8	15	0.6455	0.00790574	0.839	0.0057652	0.82175	0.00618185	1	1	0	0.943	Considerate	Money
1756	2193928	8	16	0.685	0.00746152	0.86175	0.00558718	0.85375	0.00580296	1	1	0	1.481	Considerate	Money
1757	2193928	8	17	0.735	0.00736412	0.874	0.00523836	0.88025	0.00523975	1	1	0	0.98	Considerate	Money
1758	2193928	8	18	0.743	0.00700875	0.89525	0.00490251	0.8885	0.00500316	1	1	0	1.328	Considerate	Money
1759	2193928	8	19	0.77125	0.00652824	0.8985	0.00495804	0.89975	0.00467566	1	2	0	1.285	Considerate	Money
1760	2193928	8	20	0.65125	0.00756584	0.83175	0.00628409	0.82525	0.00655053	1	1	0	0.976	Considerate	Money
1761	2193930	1	1	0.496	0.00829542	0.4905	0.00817604	0.503	0.00775188	1	1	2	4.511	Considerate	Money
1772	2193930	1	2	0.795	0.00638282	0.8095	0.00666798	0.8025	0.00626205	1	1	2	0.52	Considerate	Money
1774	2193930	1	3	0.90575	0.00481892	0.90325	0.00469711	0.9095	0.00475511	1	2	2	0.498	Considerate	Money
1775	2193930	1	4	0.53025	0.00775792	0.5185	0.00805052	0.52575	0.00789632	1	1	2	0.639	Considerate	Money
1776	2193930	1	5	0.82675	0.00604216	0.82275	0.00592471	0.816	0.00618348	1	1	2	0.971	Considerate	Money
1777	2193930	1	6	0.9145	0.00448979	0.924	0.00418792	0.9165	0.00454812	1	1	2	0.678	Considerate	Money
1778	2193930	1	7	0.95525	0.00326715	0.94825	0.00357704	0.9515	0.00342566	1	1	1	0.934	Considerate	Money
1779	2193930	1	8	0.966	0.00291516	0.96725	0.00278863	0.969	0.00272201	1	1	1	0.82	Considerate	Money
1780	2193930	1	9	0.976	0.00238472	0.97525	0.00244326	0.97475	0.00246475	1	1	2	0.883	Considerate	Money
1762	2193930	1	10	0.976	0.00241078	0.98025	0.00221076	0.98375	0.00199598	1	1	2	0.664	Considerate	Money
1763	2193930	1	11	0.98625	0.0019074	0.98675	0.00178209	0.98425	0.00202693	1	1	0	1.53	Considerate	Money
1764	2193930	1	12	0.98275	0.00214088	0.98725	0.0017847	0.988	0.00169975	1	2	0	0.65	Considerate	Money
1765	2193930	1	13	0.80025	0.00638042	0.8045	0.00623539	0.78375	0.0065704	1	1	0	1.911	Considerate	Money
1766	2193930	1	14	0.925	0.00422866	0.93125	0.00400009	0.9265	0.00408391	1	1	0	0.589	Considerate	Money
1767	2193930	1	15	0.96175	0.00305382	0.96075	0.00304427	0.959	0.00315862	1	2	0	0.523	Considerate	Money
1768	2193930	1	16	0.659	0.00787046	0.66075	0.00735812	0.6555	0.00756631	1	1	0	0.918	Considerate	Money
1769	2193930	1	17	0.86375	0.00540819	0.8795	0.00523551	0.87925	0.00537865	1	1	0	0.548	Considerate	Money
1770	2193930	1	18	0.9355	0.00382262	0.9415	0.00377703	0.94175	0.00377786	1	1	0	0.523	Considerate	Money
1771	2193930	1	19	0.96125	0.00307053	0.968	0.00281814	0.9645	0.00294468	1	1	0	0.957	Considerate	Money
1773	2193930	1	20	0.9795	0.00229022	0.9795	0.00226253	0.9785	0.00224148	1	1	0	0.685	Considerate	Money
1781	2193930	2	1	0.4975	0.00791668	0.4965	0.00784443	0.501	0.00798984	0	1	1	2.581	Considerate	Shock
1782	2193930	2	2	0.30075	0.00733704	0.29275	0.00731055	0.312	0.00712862	0	2	1	0.512	Considerate	Shock
1783	2193930	2	3	0.81025	0.00624637	0.8165	0.00633797	0.8115	0.0061163	0	2	1	1.284	Considerate	Shock
1784	2193930	2	4	0.94125	0.00370302	0.95125	0.00352109	0.9535	0.00335844	1	1	2	0.827	Considerate	Shock
1785	2193930	2	5	0.9725	0.00269539	0.974	0.00252135	0.97625	0.00247055	1	1	2	0.509	Considerate	Shock
1786	2193930	2	6	0.981	0.00211514	0.98575	0.00184534	0.982	0.00206155	1	1	1	0.551	Considerate	Shock
1787	2193930	2	7	0.99	0.0018842	0.9905	0.0015932	0.987	0.001801	1	1	2	0.624	Considerate	Shock
1788	2193930	2	8	0.99025	0.00153726	0.987	0.0017657	0.99225	0.00137568	1	2	2	0.955	Considerate	Shock
1789	2193930	2	9	0.9065	0.00461242	0.8955	0.00502364	0.89775	0.00475101	1	1	2	0.605	Considerate	Shock
1790	2193930	2	10	0.958	0.00316769	0.95775	0.00326582	0.962	0.00300445	1	1	2	0.916	Considerate	Shock
1791	2193930	2	11	0.9805	0.00216977	0.0785	0.00508903	0.4715	0.00778068	1	0	2	5.125	Considerate	Shock
1792	2193930	2	12	0.83275	0.00600523	0.0675	0.00424039	0.282	0.00711946	0	0	1	0.787	Considerate	Shock
1793	2193930	2	13	0.4565	0.00784825	0.062	0.00428473	0.17675	0.00626162	0	0	1	0.618	Considerate	Shock
1794	2193930	2	14	0.221	0.00657217	0.05475	0.00368397	0.13975	0.00643205	0	0	1	1.52	Considerate	Shock
1795	2193930	2	15	0.11525	0.00480401	0.0535	0.00395612	0.123	0.00561853	0	0	2	0.836	Considerate	Shock
1796	2193930	2	16	0.53075	0.0083397	0.06875	0.0046367	0.19925	0.00664072	0	0	1	0.604	Considerate	Shock
1797	2193930	2	17	0.241	0.00656339	0.0515	0.00393186	0.1395	0.00583905	0	0	1	0.492	Considerate	Shock
1798	2193930	2	18	0.13125	0.00556192	0.0445	0.0039393	0.09825	0.00533546	0	0	1	0.532	Considerate	Shock
1799	2193930	2	19	0.07125	0.00404476	0.0525	0.00403417	0.09125	0.00521395	0	0	1	1.033	Considerate	Shock
1800	2193930	2	20	0.05	0.00344289	0.04475	0.003836	0.07825	0.00513092	0	0	2	0.922	Considerate	Shock
1801	2193930	3	1	0.5015	0.0078506	0.49875	0.00811914	0.49125	0.00784368	0	2	1	1.951	Considerate	Money
1802	2193930	3	2	0.8435	0.0060043	0.814	0.0060785	0.75875	0.00731294	1	1	2	1.569	Considerate	Money
1803	2193930	3	3	0.93525	0.00386035	0.9395	0.00380669	0.93825	0.00393238	1	2	2	0.571	Considerate	Money
1804	2193930	3	4	0.68325	0.00718605	0.716	0.00725024	0.71075	0.00716812	1	1	2	1.157	Considerate	Money
1805	2193930	3	5	0.89225	0.00493013	0.92275	0.00415973	0.92075	0.00435431	1	1	2	0.763	Considerate	Money
1806	2193930	3	6	0.9505	0.00341246	0.9625	0.00292762	0.971	0.00259827	1	1	2	0.844	Considerate	Money
1807	2193930	3	7	0.968	0.00271001	0.98325	0.00206622	0.98575	0.00185487	1	2	1	0.849	Considerate	Money
1808	2193930	3	8	0.80525	0.00631862	0.875	0.00520638	0.8765	0.00536364	1	1	1	1.029	Considerate	Money
1809	2193930	3	9	0.925	0.00435812	0.9565	0.00318686	0.9645	0.00292291	1	2	2	0.842	Considerate	Money
1810	2193930	3	10	0.6675	0.00746027	0.773	0.00675873	0.76425	0.006714	0	1	1	0.897	Considerate	Money
1811	2193930	3	11	0.2585	0.0072652	0.339	0.00737327	0.335	0.00732484	1	1	0	5.252	Considerate	Money
1812	2193930	3	12	0.6165	0.00788782	0.6955	0.00740103	0.71075	0.00715605	1	1	0	1.137	Considerate	Money
1813	2193930	3	13	0.8085	0.00604032	0.86575	0.00534158	0.87125	0.0053772	0	2	0	0.549	Considerate	Money
1814	2193930	3	14	0.9535	0.00339267	0.96775	0.00286452	0.974	0.00254772	1	2	0	0.654	Considerate	Money
1815	2193930	3	15	0.7215	0.00707439	0.78925	0.00634362	0.7855	0.00644865	1	1	0	1.276	Considerate	Money
1816	2193930	3	16	0.904	0.00459622	0.94125	0.00384911	0.94625	0.00360567	1	2	0	0.822	Considerate	Money
1817	2193930	3	17	0.61675	0.00773572	0.67525	0.0074415	0.68675	0.00740116	0	2	0	0.799	Considerate	Money
1818	2193930	3	18	0.84275	0.00581249	0.863	0.00543534	0.86125	0.00557671	0	2	0	0.498	Considerate	Money
1819	2193930	3	19	0.91425	0.00447049	0.92625	0.00410942	0.93475	0.00389531	1	1	0	0.651	Considerate	Money
1820	2193930	3	20	0.98075	0.00221219	0.9815	0.00211814	0.98275	0.00202051	1	1	0	0.724	Considerate	Money
1821	2193930	4	1	0.4925	0.00781274	0.50225	0.00765485	0.49825	0.0080505	0	2	1	1.982	Considerate	Money
1822	2193930	4	2	0.79875	0.00634663	0.779	0.00652515	0.785	0.00662318	1	1	2	1.02	Considerate	Money
1823	2193930	4	3	0.94225	0.00371514	0.939	0.00376768	0.94175	0.00362397	1	1	2	0.542	Considerate	Money
1824	2193930	4	4	0.9725	0.0025831	0.974	0.00255451	0.97575	0.00245297	1	1	1	0.477	Considerate	Money
1825	2193930	4	5	0.98825	0.00171912	0.98775	0.00171687	0.98775	0.00171716	1	1	2	0.892	Considerate	Money
1826	2193930	4	6	0.99225	0.00139537	0.98875	0.0016471	0.991	0.00147846	1	1	2	0.579	Considerate	Money
1827	2193930	4	7	0.99325	0.00136927	0.992	0.00139614	0.9945	0.00116229	1	1	2	0.483	Considerate	Money
1828	2193930	4	8	0.996	0.000993431	0.994	0.00124732	0.99525	0.00108121	1	1	1	0.698	Considerate	Money
1829	2193930	4	9	0.9945	0.00116229	0.99625	0.00101645	0.996	NA	1	1	2	1.076	Considerate	Money
1830	2193930	4	10	0.996	0.000993431	0.996	0.000993136	0.9955	0.00105263	1	2	2	0.613	Considerate	Money
1831	2193930	4	11	0.9535	0.00331445	0.95675	0.00316475	0.9545	0.00334399	1	1	0	0.8	Considerate	Money
1832	2193930	4	12	0.98375	0.00202736	0.984	0.00198183	0.9825	0.0020649	1	1	0	0.494	Considerate	Money
1833	2193930	4	13	0.99	0.00156234	0.992	0.00139605	0.989	0.00162947	1	1	0	0.849	Considerate	Money
1834	2193930	4	14	0.9935	0.00132403	0.99275	0.00135533	0.996	0.000993136	1	1	0	0.587	Considerate	Money
1835	2193930	4	15	0.99425	0.00118882	0.99725	0.000825116	0.9965	0.000929864	1	1	0	0.914	Considerate	Money
1836	2193930	4	16	0.99425	0.00118759	0.99825	NA	0.9965	0.000929931	1	1	0	0.941	Considerate	Money
1837	2193930	4	17	0.9945	0.00116186	0.99575	0.00102337	0.9985	NA	1	2	0	0.627	Considerate	Money
1838	2193930	4	18	0.9475	0.00361127	0.9525	0.00346833	0.94825	0.0035401	1	1	0	0.811	Considerate	Money
1839	2193930	4	19	0.98475	0.00197216	0.98975	0.00158137	0.983	0.00200698	1	2	0	0.781	Considerate	Money
1840	2193930	4	20	0.857	0.00551737	0.86525	0.00528485	0.8565	0.00580474	1	1	0	0.843	Considerate	Money
1842	2193930	5	1	0.51625	0.00794948	0.50725	0.0080778	0.50675	0.00806528	0	2	2	1.426	Considerate	Shock
1843	2193930	5	2	0.82075	0.00595577	0.808	0.00640832	0.8075	0.0062206	1	1	1	0.808	Considerate	Shock
1844	2193930	5	3	0.93325	0.0038823	0.94325	0.00357074	0.94325	0.00358835	1	2	2	0.856	Considerate	Shock
1845	2193930	5	4	0.735	0.00698559	0.7215	0.0069789	0.716	0.0073609	1	1	2	0.474	Considerate	Shock
1846	2193930	5	5	0.92075	0.00409146	0.92175	0.00423683	0.9195	0.00431671	1	2	2	1.087	Considerate	Shock
1847	2193930	5	6	0.67525	0.00736011	0.681	0.00752753	0.68275	0.00746146	1	1	2	1.074	Considerate	Shock
1848	2193930	5	7	0.9055	0.00478583	0.90975	0.00486232	0.90775	0.00470608	0	2	1	1.206	Considerate	Shock
1849	2193930	5	8	0.96025	0.00317694	0.963	0.00303127	0.9525	0.00341594	1	1	2	0.937	Considerate	Shock
1850	2193930	5	9	0.98625	0.00184906	0.986	0.00184182	0.98275	0.00205136	1	1	2	0.874	Considerate	Shock
1851	2193930	5	10	0.991	0.0014788	0.99275	0.00135524	0.99125	0.00145862	1	1	2	0.953	Considerate	Shock
1852	2193930	5	11	0.9955	0.00115511	0.09925	0.00567434	0.464	0.00786888	0	0	1	0.873	Considerate	Shock
1853	2193930	5	12	0.969	0.00274178	0.0885	0.0056369	0.276	0.00710249	0	0	1	0.775	Considerate	Shock
1854	2193930	5	13	0.87625	0.00507897	0.073	0.0046382	0.1925	0.00643965	0	0	2	0.744	Considerate	Shock
1855	2193930	5	14	0.9765	0.00266205	0.0965	0.00536719	0.4625	0.00816121	0	0	1	0.743	Considerate	Shock
1856	2193930	5	15	0.89625	0.00478624	0.0765	0.00493015	0.25275	0.00690036	0	0	1	0.783	Considerate	Shock
1857	2193930	5	16	0.75125	0.00676088	0.06425	0.00430503	0.167	0.00646845	0	0	1	0.584	Considerate	Shock
1858	2193930	5	17	0.59	0.00777657	0.05475	0.00421028	0.14575	0.00573424	0	0	1	0.574	Considerate	Shock
1859	2193930	5	18	0.469	0.00793049	0.05225	0.00384678	0.11575	0.00571007	0	0	1	0.882	Considerate	Shock
1860	2193930	5	19	0.385	0.00791909	0.055	0.00409918	0.09675	0.00463881	0	0	2	0.581	Considerate	Shock
1841	2193930	5	20	0.88425	0.00493597	0.06825	0.00424273	0.27575	0.00759318	0	0	1	0.955	Considerate	Shock
1861	2193930	6	1	0.48925	0.00799784	0.513	0.00797884	0.507	0.00791753	1	1	2	2.141	Considerate	Shock
1862	2193930	6	2	0.6355	0.00748944	0.8045	0.00643812	0.765	0.00685992	1	1	2	0.756	Considerate	Shock
1863	2193930	6	3	0.71725	0.00731683	0.9035	0.00466094	0.8725	0.00539786	1	1	2	0.564	Considerate	Shock
1864	2193930	6	4	0.762	0.00711129	0.94175	0.00373189	0.91675	0.00442597	1	1	2	0.567	Considerate	Shock
1865	2193930	6	5	0.76875	0.00665362	0.963	0.0028876	0.935	0.00381284	1	1	2	1.077	Considerate	Shock
1866	2193930	6	6	0.8035	0.00621282	0.9715	0.00261054	0.955	0.00325379	1	1	1	1.029	Considerate	Shock
1867	2193930	6	7	0.82525	0.0061088	0.983	0.00203798	0.96	0.00311183	1	2	2	0.873	Considerate	Shock
1868	2193930	6	8	0.2415	0.00663071	0.77375	0.00646014	0.62175	0.00763159	1	1	2	0.652	Considerate	Shock
1869	2193930	6	9	0.43175	0.00830676	0.90625	0.00449252	0.81775	0.00606581	1	1	1	0.547	Considerate	Shock
1870	2193930	6	10	0.59525	0.00777201	0.9525	0.00324774	0.8995	0.00463776	1	1	2	0.67	Considerate	Shock
1871	2193930	6	11	0.68525	0.00731485	0.23975	0.00688456	0.3115	0.00759439	1	0	2	0.732	Considerate	Shock
1872	2193930	6	12	0.163	0.0059191	0.17275	0.00592812	0.17225	0.00704768	0	0	1	0.95	Considerate	Shock
1873	2193930	6	13	0.10375	0.00474903	0.10975	0.00577737	0.14475	0.00578242	0	0	1	0.795	Considerate	Shock
1874	2193930	6	14	0.06875	0.00396085	0.0845	0.00475263	0.11825	0.00527918	0	0	1	0.771	Considerate	Shock
1875	2193930	6	15	0.06	0.00374303	0.07275	0.00436273	0.1005	0.00539627	0	0	1	0.865	Considerate	Shock
1876	2193930	6	16	0.04525	0.00338506	0.06125	0.00421253	0.0915	0.0051152	0	0	1	0.718	Considerate	Shock
1877	2193930	6	17	0.04325	0.00316473	0.0545	0.00391719	0.08225	0.00471492	0	0	2	0.705	Considerate	Shock
1878	2193930	6	18	0.3765	0.00774263	0.07825	0.00451435	0.131	0.00553382	0	0	1	0.501	Considerate	Shock
1879	2193930	6	19	0.17875	0.00593487	0.0575	0.00441397	0.104	0.00500241	0	0	1	0.522	Considerate	Shock
1880	2193930	6	20	0.10825	0.00492365	0.05325	0.0039682	0.08725	0.00456042	0	0	1	0.504	Considerate	Shock
1881	2193930	7	1	0.5025	0.0079947	0.4945	0.00798178	0.498	0.00778754	1	1	2	2.358	Considerate	Money
1882	2193930	7	2	0.66175	0.00770445	0.807	0.00648389	0.76775	0.00653509	1	1	2	0.475	Considerate	Money
1883	2193930	7	3	0.7555	0.00698596	0.907	0.00458072	0.8745	0.0050426	1	1	1	0.443	Considerate	Money
1884	2193930	7	4	0.8245	0.00590033	0.952	0.00375547	0.925	0.00418408	1	2	2	0.553	Considerate	Money
1885	2193930	7	5	0.25375	0.00680479	0.6405	0.00763251	0.51525	0.00846088	1	1	2	0.872	Considerate	Money
1886	2193930	7	6	0.49175	0.00815079	0.8635	0.00559578	0.77025	0.00665649	1	1	2	0.76	Considerate	Money
1887	2193930	7	7	0.64875	0.00753453	0.92875	0.00404368	0.882	0.00522563	1	2	2	0.515	Considerate	Money
1888	2193930	7	8	0.146	0.00587568	0.5665	0.00771921	0.40975	0.00830121	1	1	2	0.412	Considerate	Money
1889	2193930	7	9	0.3775	0.00777778	0.833	0.00603232	0.72525	0.00749042	1	1	2	0.478	Considerate	Money
1890	2193930	7	10	0.592	0.00778686	0.92225	0.00433007	0.84975	0.00556562	1	1	1	0.511	Considerate	Money
1891	2193930	7	11	0.7125	0.00706072	0.96125	0.00315978	0.95975	0.00313683	1	1	0	0.811	Considerate	Money
1892	2193930	7	12	0.79325	0.00645701	0.97625	0.00239903	0.97175	0.00274358	1	1	0	0.541	Considerate	Money
1893	2193930	7	13	0.82575	0.00604461	0.98125	0.00216802	0.9815	0.00211814	1	1	0	0.827	Considerate	Money
1894	2193930	7	14	0.8615	0.00559547	0.9865	0.00191507	0.9845	0.00221875	1	1	0	1.076	Considerate	Money
1895	2193930	7	15	0.88075	0.00528917	0.988	0.00187204	0.9865	0.00182783	1	2	0	1.054	Considerate	Money
1896	2193930	7	16	0.316	0.00741425	0.79875	0.00652422	0.79675	0.00633725	1	1	0	0.67	Considerate	Money
1897	2193930	7	17	0.55325	0.00836932	0.93125	0.00396778	0.9205	0.00416683	1	2	0	0.463	Considerate	Money
1898	2193930	7	18	0.119	0.00516884	0.5585	0.00839746	0.554	0.00794801	1	1	0	0.464	Considerate	Money
1899	2193930	7	19	0.34875	0.00717802	0.859	0.00571271	0.84025	0.00574605	1	1	0	0.501	Considerate	Money
1900	2193930	7	20	0.5755	0.00794628	0.9375	0.0040543	0.93	0.00420341	1	1	0	1.193	Considerate	Money
1901	2193930	8	1	0.49575	0.00785469	0.504	0.00815459	0.499	0.00825187	0	2	1	2.624	Considerate	Shock
1902	2193930	8	2	0.8905	0.00505539	0.86475	0.00566461	0.87875	0.0051579	1	2	2	0.935	Considerate	Shock
1903	2193930	8	3	0.5015	0.0081882	0.4875	0.00808636	0.48775	0.00807081	1	1	1	0.747	Considerate	Shock
1904	2193930	8	4	0.771	0.00663465	0.81575	0.00616188	0.831	0.00579212	1	2	2	0.99	Considerate	Shock
1905	2193930	8	5	0.33525	0.00764066	0.43225	0.00798838	0.42725	0.00785192	1	1	2	0.828	Considerate	Shock
1906	2193930	8	6	0.682	0.00770196	0.78175	0.00656569	0.7925	0.00627715	1	1	2	1.004	Considerate	Shock
1907	2193930	8	7	0.85125	0.00564267	0.9105	0.00457849	0.906	0.00449586	1	1	2	0.896	Considerate	Shock
1908	2193930	8	8	0.91675	0.00433927	0.95425	0.00325799	0.95575	0.00337022	1	1	1	0.748	Considerate	Shock
1909	2193930	8	9	0.94625	0.00365299	0.97125	0.00263351	0.97675	0.00235053	1	1	2	0.611	Considerate	Shock
1910	2193930	8	10	0.95825	0.0032209	0.97925	0.00235377	0.977	0.00241772	1	1	2	0.722	Considerate	Shock
1911	2193930	8	11	0.966	0.00287239	0.11	0.0053544	0.4855	0.0078265	1	0	2	1.06	Considerate	Shock
1912	2193930	8	12	0.68575	0.00756107	0.094	0.00597611	0.26725	0.0076227	1	0	2	0.988	Considerate	Shock
1913	2193930	8	13	0.256	0.006827	0.081	0.00513956	0.19675	0.00634437	0	0	1	1.603	Considerate	Shock
1914	2193930	8	14	0.098	0.00457114	0.074	0.00450751	0.13675	0.00548412	0	0	2	0.66	Considerate	Shock
1915	2193930	8	15	0.40475	0.00780439	0.09	0.00507332	0.227	0.00690377	0	0	1	0.624	Considerate	Shock
1916	2193930	8	16	0.13875	0.00557991	0.0765	0.00500807	0.137	0.0058891	0	0	2	0.717	Considerate	Shock
1917	2193930	8	17	0.4915	0.00807737	0.10875	0.00527078	0.25775	0.00684143	0	0	1	1.495	Considerate	Shock
1918	2193930	8	18	0.17675	0.00579343	0.07775	0.00435612	0.147	0.00553767	0	0	1	0.71	Considerate	Shock
1919	2193930	8	19	0.083	0.00442472	0.0665	0.00406147	0.12375	0.00575274	0	0	1	0.51	Considerate	Shock
1920	2193930	8	20	0.04325	0.00314495	0.0615	0.00453819	0.108	0.00572248	0	0	1	0.937	Considerate	Shock
1921	2193975	1	1	0.511	0.00817932	0.49875	0.00801867	0.49575	0.00802908	1	1	2	1.601	Ambiguous	Money
1932	2193975	1	2	0.50325	0.00794995	0.5015	0.00779492	0.49225	0.00797889	0	2	2	0.634	Ambiguous	Money
1934	2193975	1	3	0.5025	0.00810758	0.52275	0.00815066	0.511	0.0076495	0	2	1	1.099	Ambiguous	Money
1935	2193975	1	4	0.506	0.0082068	0.52775	0.00798218	0.5185	0.00800683	0	2	1	0.751	Ambiguous	Money
1936	2193975	1	5	0.526	0.00787166	0.517	0.00778373	0.51375	0.00828807	0	1	1	0.695	Ambiguous	Money
1937	2193975	1	6	0.501	0.00832173	0.4915	0.00822592	0.50075	0.00805334	1	1	2	2.258	Ambiguous	Money
1938	2193975	1	7	0.4905	0.00804591	0.506	0.00784284	0.50075	0.00784867	1	1	1	1.131	Ambiguous	Money
1939	2193975	1	8	0.517	0.00798462	0.52325	0.00831346	0.51775	0.00815358	0	2	1	1.815	Ambiguous	Money
1940	2193975	1	9	0.524	0.00831956	0.5225	0.00771206	0.50125	0.00802491	0	2	1	0.848	Ambiguous	Money
1922	2193975	1	10	0.53275	0.00798813	0.52725	0.00814067	0.51475	0.00796155	1	1	2	0.916	Ambiguous	Money
1923	2193975	1	11	0.5245	0.0082137	0.5925	0.00800468	0.541	0.00826172	0	2	0	0.809	Ambiguous	Money
1924	2193975	1	12	0.5275	0.00780451	0.599	0.00828436	0.56125	0.00807771	0	2	0	0.631	Ambiguous	Money
1925	2193975	1	13	0.53325	0.00770737	0.5905	0.00761643	0.5775	0.00789195	1	1	0	0.572	Ambiguous	Money
1926	2193975	1	14	0.5675	0.00785624	0.59475	0.00786074	0.56825	0.00804318	0	2	0	0.624	Ambiguous	Money
1927	2193975	1	15	0.554	0.00793917	0.6155	0.00777792	0.58025	0.00808001	1	1	0	1.004	Ambiguous	Money
1928	2193975	1	16	0.5675	0.00814739	0.61925	0.00810444	0.59975	0.00806173	1	1	0	0.711	Ambiguous	Money
1929	2193975	1	17	0.57125	0.00781546	0.62675	0.00798394	0.6085	0.00814978	1	1	0	0.944	Ambiguous	Money
1930	2193975	1	18	0.5825	0.00785373	0.61125	0.00806495	0.60525	0.00840318	1	1	0	0.765	Ambiguous	Money
1931	2193975	1	19	0.58275	0.00792009	0.60875	0.0078036	0.60975	0.00859947	1	2	0	0.963	Ambiguous	Money
1933	2193975	1	20	0.56475	0.00818393	0.581	0.00793248	0.594	0.00806736	1	1	0	0.876	Ambiguous	Money
1941	2193975	2	1	0.49175	0.00822634	0.49525	0.00776898	0.5065	0.00794549	0	2	1	2.139	Ambiguous	Shock
1942	2193975	2	2	0.49675	0.00787115	0.502	0.0081945	0.497	0.00779511	1	2	2	1.433	Ambiguous	Shock
1943	2193975	2	3	0.491	0.00824975	0.4955	0.0079081	0.484	0.00801364	0	2	1	0.591	Ambiguous	Shock
1944	2193975	2	4	0.4805	0.00779487	0.4995	0.00775542	0.50225	0.00784058	0	2	2	1.419	Ambiguous	Shock
1945	2193975	2	5	0.50675	0.00828497	0.5115	0.00781784	0.491	0.00805255	1	1	2	0.898	Ambiguous	Shock
1946	2193975	2	6	0.506	0.00823561	0.5035	0.00791401	0.49725	0.00773594	1	1	2	0.839	Ambiguous	Shock
1947	2193975	2	7	0.517	0.00783836	0.509	0.00800221	0.5175	0.00822051	0	2	1	1.053	Ambiguous	Shock
1948	2193975	2	8	0.495	0.00769436	0.5105	0.0078745	0.51175	0.00811153	1	1	2	1.089	Ambiguous	Shock
1949	2193975	2	9	0.53375	0.00807933	0.51275	0.00806272	0.5295	0.00800362	1	1	2	0.721	Ambiguous	Shock
1950	2193975	2	10	0.5215	0.00787794	0.51925	0.00788873	0.506	0.00858487	1	1	2	0.907	Ambiguous	Shock
1951	2193975	2	11	0.52075	0.00829461	0.4105	0.00827244	0.4755	0.0079384	1	0	2	1.522	Ambiguous	Shock
1952	2193975	2	12	0.49275	0.00754357	0.41	0.00785721	0.4575	0.00774087	0	0	2	0.776	Ambiguous	Shock
1953	2193975	2	13	0.50425	0.0077784	0.4315	0.00794981	0.484	0.00781039	0	0	1	0.657	Ambiguous	Shock
1954	2193975	2	14	0.5045	0.00829974	0.427	0.00797177	0.44375	0.00800747	1	0	1	1.453	Ambiguous	Shock
1955	2193975	2	15	0.51125	0.00806857	0.43725	0.00793862	0.47225	0.00804539	0	0	1	0.805	Ambiguous	Shock
1956	2193975	2	16	0.493	0.0078783	0.42625	0.0082531	0.456	0.00766889	1	0	2	1.035	Ambiguous	Shock
1957	2193975	2	17	0.4855	0.00777102	0.4255	0.00794925	0.44925	0.00791271	0	0	1	3.838	Ambiguous	Shock
1958	2193975	2	18	0.49025	0.00805462	0.394	0.0078921	0.4285	0.00790757	1	0	2	7.781	Ambiguous	Shock
1959	2193975	2	19	0.465	0.00820711	0.3915	0.00807781	0.43075	0.00824167	0	0	1	0.461	Ambiguous	Shock
1960	2193975	2	20	0.4615	0.0078927	0.40825	0.00819995	0.40675	0.00848113	0	0	2	1.803	Ambiguous	Shock
1961	2193975	3	1	0.50725	0.00783324	0.508	0.00784656	0.50475	0.00765408	1	1	2	1.223	Ambiguous	Money
1962	2193975	3	2	0.49875	0.00793333	0.51675	0.00809207	0.517	0.00784929	1	1	2	0.835	Ambiguous	Money
1963	2193975	3	3	0.498	0.00804356	0.513	0.00778684	0.52425	0.00779607	1	1	1	0.665	Ambiguous	Money
1964	2193975	3	4	0.5315	0.00785677	0.50925	0.00780103	0.53025	0.00774415	1	1	2	0.877	Ambiguous	Money
1965	2193975	3	5	0.51725	0.00803655	0.52425	0.00816251	0.52975	0.00804436	1	1	2	0.826	Ambiguous	Money
1966	2193975	3	6	0.5315	0.00755124	0.51425	0.008028	0.52825	0.00816295	1	2	2	0.753	Ambiguous	Money
1967	2193975	3	7	0.5055	0.00823564	0.4965	0.00784738	0.52075	0.00777918	0	2	1	0.944	Ambiguous	Money
1968	2193975	3	8	0.514	0.00793307	0.5115	0.00783086	0.513	0.00800995	1	1	2	0.619	Ambiguous	Money
1969	2193975	3	9	0.50525	0.00798507	0.50725	0.00796453	0.5205	0.00778937	1	1	2	1.816	Ambiguous	Money
1970	2193975	3	10	0.50475	0.00806313	0.49575	0.00796252	0.51725	0.00768128	1	1	2	1.901	Ambiguous	Money
1971	2193975	3	11	0.5165	0.00791013	0.57475	0.00779769	0.53875	0.00800618	0	2	0	1.642	Ambiguous	Money
1972	2193975	3	12	0.52475	0.00797016	0.58925	0.00819744	0.553	0.00796934	1	2	0	0.884	Ambiguous	Money
1973	2193975	3	13	0.512	0.00783253	0.55475	0.00801409	0.52925	0.00777787	1	1	0	1.152	Ambiguous	Money
1974	2193975	3	14	0.5245	0.00789146	0.5705	0.00790866	0.55975	0.00790384	1	1	0	1.661	Ambiguous	Money
1975	2193975	3	15	0.53425	0.00785844	0.58525	0.00773836	0.58325	0.00790984	1	1	0	2.984	Ambiguous	Money
1976	2193975	3	16	0.533	0.00847185	0.595	0.00789223	0.5855	0.00781845	1	1	0	1.445	Ambiguous	Money
1977	2193975	3	17	0.55	0.00782858	0.60525	0.00784117	0.581	0.00804792	1	1	0	3.275	Ambiguous	Money
1978	2193975	3	18	0.57625	0.00752515	0.598	0.0082051	0.58175	0.00786915	1	1	0	1.346	Ambiguous	Money
1979	2193975	3	19	0.566	0.00753441	0.59475	0.00788523	0.59625	0.00790067	1	1	0	0.791	Ambiguous	Money
1980	2193975	3	20	0.56175	0.00812174	0.6075	0.00778351	0.60075	0.00764417	1	2	0	0.911	Ambiguous	Money
1981	2193975	4	1	0.4865	0.0081025	0.494	0.00795277	0.4845	0.00799863	0	2	1	0.928	Ambiguous	Shock
1982	2193975	4	2	0.50125	0.00795553	0.50625	0.00812372	0.496	0.00782146	0	2	1	0.899	Ambiguous	Shock
1983	2193975	4	3	0.512	0.00806503	0.5175	0.00837369	0.50425	0.00811327	1	1	1	0.912	Ambiguous	Shock
1984	2193975	4	4	0.52925	0.00820495	0.51975	0.00815844	0.50675	0.00917506	0	2	1	1.026	Ambiguous	Shock
1985	2193975	4	5	0.5245	0.00784305	0.51925	0.00793136	0.50925	0.00809796	1	1	2	0.748	Ambiguous	Shock
1986	2193975	4	6	0.5325	0.0079058	0.508	0.00802992	0.525	0.00771014	1	1	2	0.772	Ambiguous	Shock
1987	2193975	4	7	0.522	0.00791286	0.5195	0.00785914	0.51675	0.00812003	0	2	1	0.557	Ambiguous	Shock
1988	2193975	4	8	0.511	0.00800378	0.531	0.00782089	0.51325	0.00815625	1	2	2	1.549	Ambiguous	Shock
1989	2193975	4	9	0.51275	0.00785618	0.50925	0.00772041	0.504	0.00791613	1	1	1	1.556	Ambiguous	Shock
1990	2193975	4	10	0.53175	0.00806417	0.509	0.00808199	0.53575	0.0078578	0	1	1	1.033	Ambiguous	Shock
1991	2193975	4	11	0.507	0.00796374	0.42925	0.00797961	0.487	0.00852055	1	0	1	1.404	Ambiguous	Shock
1992	2193975	4	12	0.51575	0.00815854	0.44725	0.00815655	0.51975	0.0077563	1	0	2	1.089	Ambiguous	Shock
1993	2193975	4	13	0.496	0.00802968	0.424	0.00769857	0.481	0.00810077	1	0	2	0.749	Ambiguous	Shock
1994	2193975	4	14	0.4875	0.00763405	0.414	0.00788747	0.4385	0.00776649	1	0	1	0.365	Ambiguous	Shock
1995	2193975	4	15	0.493	0.00797581	0.44825	0.00820701	0.486	0.00773091	1	0	2	0.553	Ambiguous	Shock
1996	2193975	4	16	0.48025	0.00778049	0.41525	0.00805954	0.46925	0.00819128	0	0	1	0.733	Ambiguous	Shock
1997	2193975	4	17	0.47575	0.00803435	0.41975	0.00807435	0.444	0.00784321	0	0	2	0.36	Ambiguous	Shock
1998	2193975	4	18	0.495	0.00804206	0.44025	0.00799458	0.4545	0.0078917	0	0	1	0.412	Ambiguous	Shock
1999	2193975	4	19	0.481	0.00774279	0.422	0.0077482	0.43925	0.00873895	0	0	1	0.337	Ambiguous	Shock
[truncated: 10,641 more rows]

[truncated: 36 more sheets: Figure 5D, Figure 5F, Figure 6, Figure 8A-D, Sup table 1, Sup table 2, Sup fig 3, Sup fig 4A, Sup fig 4B, Sup Table 3, Sup Table 4, Sup fig 5, Sup fig 6A,C, Sup fig 6B, Sup fig 6D, Sup fig 6C, Fup fig 7A, Sup fig 7B, Supp fig 7C, Sup fig 7D …]
